# Supplementary material for: Exploring T Cell and NK Cell Involvement in Ankylosing Spondylitis Through Single‐Cell Sequencing
Source: J Cell Mol Med. 2024 Dec 16;28(24):e70206. doi: 10.1111/jcmm.70206 (PMC11648971; doi:10.1111/jcmm.70206)
Supplement: Supplementary file 4 — Table S1 The DEGs were discerned from the single‐cell sequencing data when comparing the AS group with the non‐AS group. [file JCMM-28-e70206-s008.xlsx]

## Sheet: Supplementary table 1
The high and low expression of DEGs
Type	Gene	avg_log2FC	AS group	Control group
Up	RPS10	1.3864	0.925	0.849
Up	TCF4	0.7858	0.296	0.218
Up	TEX14	0.7451	0.69	0.591
Up	STMN1	0.6721	0.281	0.184
Up	CCL4	0.6584	0.277	0.258
Up	SOX4	0.6261	0.231	0.141
Up	MT-ATP8	0.5996	0.77	0.622
Up	CROCC	0.5981	0.625	0.509
Up	IGLC2	0.5723	0.326	0.291
Up	MTRNR2L12	0.5563	0.648	0.627
Up	HIST1H2AC	0.5264	0.47	0.358
Up	HMGB2	0.5179	0.586	0.548
Up	GZMB	0.5078	0.223	0.195
Up	CCDC200	0.5019	0.263	0.139
Up	AFF3	0.4999	0.339	0.241
Up	CD74	0.4697	0.739	0.716
Up	H1FX	0.466	0.648	0.592
Up	IGKC	0.4651	0.597	0.544
Up	RPL36A	0.463	0.968	0.969
Up	AC012447.1	0.4504	0.394	0.313
Up	MT2A	0.442	0.464	0.458
Up	FHIT	0.4127	0.379	0.3
Up	CLIC3	0.4117	0.18	0.16
Up	MT-ND3	0.4057	0.998	0.995
Up	TUBB	0.3926	0.447	0.439
Up	HMGN2	0.3874	0.752	0.76
Up	AC007952.4	0.3758	0.6	0.489
Up	AUTS2	0.371	0.39	0.34
Up	TUBA1B	0.369	0.653	0.673
Up	DUSP2	0.3628	0.452	0.439
Up	HMGB1	0.3625	0.932	0.937
Up	CDK6	0.3602	0.362	0.345
Up	ATP5MD	0.3522	0.676	0.597
Up	RBM3	0.3501	0.78	0.727
Up	RPL41	0.3501	0.989	0.994
Up	ATP8A1	0.3494	0.555	0.489
Up	CERS6	0.3486	0.479	0.397
Up	ATP5ME	0.342	0.752	0.695
Up	MT-ND2	0.3411	0.991	0.985
Up	ZBTB16	0.3343	0.245	0.28
Up	COX6C	0.3327	0.81	0.761
Up	APP	0.3296	0.27	0.24
Up	ARMH1	0.3291	0.248	0.145
Up	SNHG29	0.3285	0.85	0.875
Up	SPON2	0.3281	0.244	0.219
Up	LRMDA	0.3249	0.297	0.23
Up	KCNQ5	0.3209	0.272	0.218
Up	AC103591.3	0.3196	0.271	0.217
Up	CST3	0.3154	0.349	0.273
Up	CSTA	0.3154	0.224	0.187
Up	LYZ	0.3133	0.411	0.376
Up	RPL31	0.312	0.805	0.756
Up	CCDC88A	0.3102	0.335	0.265
Up	SNHG25	0.3101	0.503	0.398
Up	HLA-DRB1	0.3058	0.603	0.588
Down	KLRG1	-0.3044	0.245	0.347
Down	AC058791.1	-0.308	0.158	0.29
Down	KLF6	-0.3088	0.787	0.876
Down	IL7R	-0.3115	0.379	0.51
Down	ZFP36L1	-0.313	0.537	0.676
Down	PELI1	-0.3137	0.463	0.559
Down	PPP1R15A	-0.3139	0.643	0.758
Down	RPS20	-0.3164	0.743	0.821
Down	PAG1	-0.3204	0.477	0.601
Down	ACAP1	-0.3217	0.474	0.633
Down	TTC39C	-0.3236	0.493	0.629
Down	TNIK	-0.324	0.443	0.57
Down	RORA	-0.327	0.468	0.582
Down	TIMP1	-0.3275	0.339	0.441
Down	SERTAD1	-0.3353	0.308	0.486
Down	CALM1	-0.3368	0.933	0.966
Down	ERCC1	-0.3372	0.461	0.611
Down	BIRC3	-0.3377	0.25	0.433
Down	PLCL1	-0.3404	0.202	0.316
Down	FAM177A1	-0.344	0.418	0.568
Down	AC016831.7	-0.3446	0.202	0.371
Down	RPS26	-0.3485	0.895	0.935
Down	KDM6A	-0.3546	0.603	0.717
Down	S100A4	-0.3547	0.831	0.889
Down	DDX5	-0.3582	0.966	0.984
Down	AHNAK	-0.3621	0.6	0.757
Down	DOK2	-0.3658	0.31	0.501
Down	HOOK2	-0.37	0.348	0.496
Down	LINC-PINT	-0.3721	0.353	0.537
Down	DUSP1	-0.3724	0.884	0.939
Down	STAT3	-0.3789	0.541	0.683
Down	LINC00513	-0.3833	0.313	0.487
Down	SYNE2	-0.3834	0.513	0.657
Down	ARHGAP15	-0.3852	0.949	0.97
Down	SAMSN1	-0.3865	0.483	0.618
Down	CTSW	-0.3922	0.243	0.379
Down	NEAT1	-0.3954	0.777	0.804
Down	CD52	-0.3994	0.77	0.899
Down	YPEL5	-0.4028	0.694	0.79
Down	TXNIP	-0.4051	0.902	0.957
Down	DDX3X	-0.416	0.622	0.74
Down	AC022217.3	-0.4224	0.438	0.627
Down	PBX4	-0.4352	0.154	0.333
Down	ADAMTSL4-AS1	-0.4426	0.352	0.419
Down	HSPH1	-0.4444	0.414	0.549
Down	SKAP1	-0.4475	0.597	0.745
Down	JUNB	-0.4652	0.942	0.967
Down	INPP4B	-0.4668	0.405	0.529
Down	GPRIN3	-0.4815	0.276	0.473
Down	AC079793.1	-0.4903	0.446	0.614
Down	HOPX	-0.4917	0.216	0.333
Down	RPS4X	-0.4972	0.977	0.99
Down	CCNH	-0.5056	0.768	0.875
Down	CDC14A	-0.5224	0.512	0.654
Down	TSC22D3	-0.5263	0.818	0.924
Down	DNAJA1	-0.5337	0.698	0.823
Down	JUN	-0.5667	0.887	0.939
Down	FOSB	-0.5692	0.632	0.829
Down	IL32	-0.5875	0.487	0.657
Down	HSPA1B	-0.5955	0.316	0.405
Down	ZNF331	-0.5959	0.458	0.637
Down	IFITM1	-0.612	0.342	0.554
Down	CD69	-0.6549	0.646	0.77
Down	FOS	-0.6839	0.789	0.909
Down	DNAJB1	-0.6925	0.522	0.656
Down	CRYBG1	-0.705	0.508	0.672
Down	NFKBIA	-0.708	0.717	0.876
Down	LTB	-0.7184	0.491	0.671
Down	ANK3	-0.7256	0.278	0.485
Down	SOCS3	-0.7871	0.231	0.484
Down	TNFAIP3	-0.8714	0.575	0.776
