# Supplementary material for: Exploring T Cell and NK Cell Involvement in Ankylosing Spondylitis Through Single‐Cell Sequencing
Source: J Cell Mol Med. 2024 Dec 16;28(24):e70206. doi: 10.1111/jcmm.70206 (PMC11648971; doi:10.1111/jcmm.70206)
Supplement: Supplementary file 5 — Table S2 The GO analysis results of DEGs. [file JCMM-28-e70206-s005.xlsx]

## Sheet: Supplementary table 2
Result of GO analyses
ONTOLOGY	ID	Description	GeneRatio	BgRatio	p.adjust	geneID	Count
BP	GO:0045637	regulation of myeloid cell differentiation	12/105	210/18723	5.49771e-06	NFKBIA/FOS/HSPA1B/JUN/STAT3/ZFP36L1/HLA-DRB1/ZBTB16/CDK6/HMGB1/CD74/HMGB2	12
BP	GO:0045639	positive regulation of myeloid cell differentiation	9/105	103/18723	7.62384e-06	FOS/HSPA1B/JUN/STAT3/ZFP36L1/HLA-DRB1/HMGB1/CD74/HMGB2	9
BP	GO:1903706	regulation of hemopoiesis	14/105	367/18723	1.42896e-05	NFKBIA/FOS/HSPA1B/JUN/STAT3/ZFP36L1/IL7R/HLA-DRB1/ZBTB16/CDK6/HMGB1/CD74/HMGB2/SOX4	14
BP	GO:0030099	myeloid cell differentiation	14/105	381/18723	1.71326e-05	NFKBIA/FOS/HSPA1B/JUN/JUNB/STAT3/ZFP36L1/HLA-DRB1/APP/ZBTB16/CDK6/HMGB1/CD74/HMGB2	14
BP	GO:0045655	regulation of monocyte differentiation	5/105	21/18723	4.63822e-05	JUN/ZFP36L1/HLA-DRB1/CDK6/CD74	5
BP	GO:1902107	positive regulation of leukocyte differentiation	9/105	157/18723	8.54814e-05	FOS/JUN/ZFP36L1/IL7R/HLA-DRB1/ZBTB16/HMGB1/CD74/SOX4	9
BP	GO:1903708	positive regulation of hemopoiesis	9/105	157/18723	8.54814e-05	FOS/JUN/ZFP36L1/IL7R/HLA-DRB1/ZBTB16/HMGB1/CD74/SOX4	9
BP	GO:0045657	positive regulation of monocyte differentiation	4/105	11/18723	9.07828e-05	JUN/ZFP36L1/HLA-DRB1/CD74	4
BP	GO:0048872	homeostasis of number of cells	11/105	272/18723	9.99752e-05	TNFAIP3/HSPA1B/TSC22D3/STAT3/ZFP36L1/IL7R/CDK6/HMGB1/CD74/HMGB2/SOX4	11
BP	GO:0030224	monocyte differentiation	5/105	36/18723	0.000401882	JUN/ZFP36L1/HLA-DRB1/CDK6/CD74	5
BP	GO:1902105	regulation of leukocyte differentiation	10/105	279/18723	0.000842712	FOS/JUN/ZFP36L1/IL7R/HLA-DRB1/ZBTB16/CDK6/HMGB1/CD74/SOX4	10
BP	GO:1903131	mononuclear cell differentiation	12/105	426/18723	0.000965077	JUN/STAT3/RORA/ZFP36L1/IL7R/KLF6/HLA-DRB1/ZBTB16/CDK6/HMGB1/CD74/SOX4	12
BP	GO:0045646	regulation of erythrocyte differentiation	5/105	47/18723	0.00119779	HSPA1B/STAT3/ZFP36L1/CDK6/HMGB2	5
BP	GO:0010038	response to metal ion	11/105	373/18723	0.00137279	ANK3/FOS/FOSB/JUN/JUNB/TXNIP/DUSP1/ERCC1/CALM1/APP/MT2A	11
BP	GO:0070423	nucleotide-binding oligomerization domain containing signaling pathway	4/105	25/18723	0.00174713	TNFAIP3/NFKBIA/HSPA1B/BIRC3	4
BP	GO:0035872	nucleotide-binding domain, leucine rich repeat containing receptor signaling pathway	4/105	26/18723	0.00192741	TNFAIP3/NFKBIA/HSPA1B/BIRC3	4
BP	GO:0051591	response to cAMP	6/105	93/18723	0.00193662	FOS/FOSB/JUN/DUSP1/ZFP36L1/APP	6
BP	GO:0030217	T cell differentiation	9/105	257/18723	0.00193662	STAT3/RORA/ZFP36L1/IL7R/HLA-DRB1/ZBTB16/HMGB1/CD74/SOX4	9
BP	GO:0002763	positive regulation of myeloid leukocyte differentiation	5/105	58/18723	0.00210572	FOS/JUN/ZFP36L1/HLA-DRB1/CD74	5
BP	GO:0042110	T cell activation	12/105	487/18723	0.00210572	HSPH1/STAT3/RORA/PAG1/PELI1/ZFP36L1/IL7R/HLA-DRB1/ZBTB16/HMGB1/CD74/SOX4	12
BP	GO:0042113	B cell activation	10/105	334/18723	0.00210572	TNFAIP3/SAMSN1/ERCC1/PELI1/ZFP36L1/IL7R/KLF6/IGKC/CD74/IGLC2	10
BP	GO:1903037	regulation of leukocyte cell-cell adhesion	10/105	336/18723	0.00210572	SKAP1/HSPH1/PAG1/PELI1/IL7R/HLA-DRB1/ZBTB16/HMGB1/CD74/SOX4	10
BP	GO:0002181	cytoplasmic translation	7/105	148/18723	0.00210572	RPS4X/RPS26/RPS20/RPL31/RPL41/RPL36A/RPS10	7
BP	GO:0048545	response to steroid hormone	10/105	339/18723	0.00211227	FOS/FOSB/DNAJA1/TXNIP/DUSP1/DDX5/CALM1/ZFP36L1/HMGB1/HMGB2	10
BP	GO:0002573	myeloid leukocyte differentiation	8/105	208/18723	0.00218389	FOS/JUN/JUNB/ZFP36L1/HLA-DRB1/APP/CDK6/CD74	8
BP	GO:0031396	regulation of protein ubiquitination	8/105	210/18723	0.00224914	TNFAIP3/HSPA1B/DNAJA1/DDX3X/BIRC3/RPS20/PELI1/SOX4	8
BP	GO:0062207	regulation of pattern recognition receptor signaling pathway	6/105	105/18723	0.00248836	TNFAIP3/HSPA1B/DDX3X/BIRC3/PELI1/HMGB1	6
BP	GO:0051250	negative regulation of lymphocyte activation	7/105	157/18723	0.00252515	TNFAIP3/SAMSN1/PAG1/PELI1/HLA-DRB1/HMGB1/CD74	7
BP	GO:0022409	positive regulation of cell-cell adhesion	9/105	284/18723	0.00252515	ANK3/SKAP1/HSPH1/IL7R/HLA-DRB1/ZBTB16/HMGB1/CD74/SOX4	9
BP	GO:0002460	adaptive immune response based on somatic recombination of immune receptors built from immunoglobulin superfamily domains	10/105	356/18723	0.00252515	TNFAIP3/STAT3/ERCC1/RORA/IL7R/HLA-DRB1/HMGB1/IGKC/CD74/IGLC2	10
BP	GO:0002683	negative regulation of immune system process	11/105	434/18723	0.00252515	TNFAIP3/TSC22D3/SAMSN1/DUSP1/PAG1/PELI1/IL7R/HLA-DRB1/CDK6/HMGB1/CD74	11
BP	GO:0051251	positive regulation of lymphocyte activation	10/105	362/18723	0.00271827	HSPH1/PELI1/IL7R/HLA-DRB1/ZBTB16/HMGB1/IGKC/CD74/IGLC2/SOX4	10
BP	GO:0051098	regulation of binding	10/105	363/18723	0.00271827	NFKBIA/JUN/HOPX/PLCL1/CALM1/APP/HMGB1/HMGB2/STMN1/TEX14	10
BP	GO:0051085	chaperone cofactor-dependent protein refolding	4/105	34/18723	0.00271827	DNAJB1/HSPA1B/HSPH1/CD74	4
BP	GO:0022407	regulation of cell-cell adhesion	11/105	448/18723	0.00298403	ANK3/SKAP1/HSPH1/PAG1/PELI1/IL7R/HLA-DRB1/ZBTB16/HMGB1/CD74/SOX4	11
BP	GO:0007159	leukocyte cell-cell adhesion	10/105	371/18723	0.00302746	SKAP1/HSPH1/PAG1/PELI1/IL7R/HLA-DRB1/ZBTB16/HMGB1/CD74/SOX4	10
BP	GO:0070424	regulation of nucleotide-binding oligomerization domain containing signaling pathway	3/105	13/18723	0.0030688	TNFAIP3/HSPA1B/BIRC3	3
BP	GO:0030098	lymphocyte differentiation	10/105	374/18723	0.0030688	STAT3/RORA/ZFP36L1/IL7R/KLF6/HLA-DRB1/ZBTB16/HMGB1/CD74/SOX4	10
BP	GO:0002221	pattern recognition receptor signaling pathway	7/105	172/18723	0.00325189	TNFAIP3/NFKBIA/HSPA1B/DDX3X/BIRC3/PELI1/HMGB1	7
BP	GO:0045619	regulation of lymphocyte differentiation	7/105	174/18723	0.00334215	ZFP36L1/IL7R/HLA-DRB1/ZBTB16/HMGB1/CD74/SOX4	7
BP	GO:0002761	regulation of myeloid leukocyte differentiation	6/105	120/18723	0.00334215	FOS/JUN/ZFP36L1/HLA-DRB1/CDK6/CD74	6
BP	GO:1903039	positive regulation of leukocyte cell-cell adhesion	8/105	239/18723	0.00334215	SKAP1/HSPH1/IL7R/HLA-DRB1/ZBTB16/HMGB1/CD74/SOX4	8
BP	GO:0002224	toll-like receptor signaling pathway	6/105	121/18723	0.00334215	TNFAIP3/NFKBIA/DDX3X/BIRC3/PELI1/HMGB1	6
BP	GO:0001819	positive regulation of cytokine production	11/105	467/18723	0.00334215	LTB/HSPA1B/DDX3X/STAT3/RORA/PELI1/SPON2/APP/HMGB1/CD74/HMGB2	11
BP	GO:0034121	regulation of toll-like receptor signaling pathway	5/105	75/18723	0.00334215	TNFAIP3/DDX3X/BIRC3/PELI1/HMGB1	5
BP	GO:0002764	immune response-regulating signaling pathway	11/105	468/18723	0.00334215	TNFAIP3/NFKBIA/HSPA1B/SKAP1/DDX3X/BIRC3/PELI1/HLA-DRB1/HMGB1/IGKC/IGLC2	11
BP	GO:1903320	regulation of protein modification by small protein conjugation or removal	8/105	242/18723	0.00334215	TNFAIP3/HSPA1B/DNAJA1/DDX3X/BIRC3/RPS20/PELI1/SOX4	8
BP	GO:0051084	'de novo' posttranslational protein folding	4/105	39/18723	0.00334215	DNAJB1/HSPA1B/HSPH1/CD74	4
BP	GO:0002695	negative regulation of leukocyte activation	7/105	187/18723	0.00432902	TNFAIP3/SAMSN1/PAG1/PELI1/HLA-DRB1/HMGB1/CD74	7
BP	GO:0034612	response to tumor necrosis factor	8/105	253/18723	0.00432902	TNFAIP3/NFKBIA/HSPA1B/BIRC3/RORA/ZFP36L1/AFF3/CCL4	8
BP	GO:0070431	nucleotide-binding oligomerization domain containing 2 signaling pathway	3/105	16/18723	0.00432902	TNFAIP3/NFKBIA/HSPA1B	3
BP	GO:0046683	response to organophosphorus	6/105	131/18723	0.00432902	FOS/FOSB/JUN/DUSP1/ZFP36L1/APP	6
BP	GO:0006458	'de novo' protein folding	4/105	43/18723	0.00432902	DNAJB1/HSPA1B/HSPH1/CD74	4
BP	GO:0034142	toll-like receptor 4 signaling pathway	4/105	43/18723	0.00432902	TNFAIP3/NFKBIA/PELI1/HMGB1	4
BP	GO:0050863	regulation of T cell activation	9/105	329/18723	0.00432902	HSPH1/PAG1/PELI1/IL7R/HLA-DRB1/ZBTB16/HMGB1/CD74/SOX4	9
BP	GO:0002696	positive regulation of leukocyte activation	10/105	409/18723	0.00437738	HSPH1/PELI1/IL7R/HLA-DRB1/ZBTB16/HMGB1/IGKC/CD74/IGLC2/SOX4	10
BP	GO:0031397	negative regulation of protein ubiquitination	5/105	83/18723	0.00440709	TNFAIP3/HSPA1B/DNAJA1/RPS20/SOX4	5
BP	GO:0062208	positive regulation of pattern recognition receptor signaling pathway	4/105	44/18723	0.00446783	HSPA1B/DDX3X/PELI1/HMGB1	4
BP	GO:0071248	cellular response to metal ion	7/105	197/18723	0.00494701	ANK3/FOS/FOSB/JUN/JUNB/APP/MT2A	7
BP	GO:0030522	intracellular receptor signaling pathway	8/105	265/18723	0.00494701	TNFAIP3/NFKBIA/HSPA1B/DNAJA1/STAT3/DDX5/BIRC3/RORA	8
BP	GO:0050867	positive regulation of cell activation	10/105	420/18723	0.00494701	HSPH1/PELI1/IL7R/HLA-DRB1/ZBTB16/HMGB1/IGKC/CD74/IGLC2/SOX4	10
BP	GO:0050864	regulation of B cell activation	7/105	198/18723	0.00494701	TNFAIP3/SAMSN1/PELI1/ZFP36L1/IGKC/CD74/IGLC2	7
BP	GO:0002449	lymphocyte mediated immunity	9/105	350/18723	0.00602611	ERCC1/IL7R/HLA-DRB1/HMGB1/TUBB/IGKC/CD74/GZMB/IGLC2	9
BP	GO:0045582	positive regulation of T cell differentiation	5/105	91/18723	0.00606788	IL7R/HLA-DRB1/ZBTB16/CD74/SOX4	5
BP	GO:0045785	positive regulation of cell adhesion	10/105	437/18723	0.00629012	ANK3/SKAP1/HSPH1/IL7R/HLA-DRB1/ZBTB16/CDK6/HMGB1/CD74/SOX4	10
BP	GO:0045580	regulation of T cell differentiation	6/105	146/18723	0.00629012	IL7R/HLA-DRB1/ZBTB16/HMGB1/CD74/SOX4	6
BP	GO:0032755	positive regulation of interleukin-6 production	5/105	93/18723	0.00629012	STAT3/SPON2/APP/HMGB1/CD74	5
BP	GO:0050866	negative regulation of cell activation	7/105	210/18723	0.00629012	TNFAIP3/SAMSN1/PAG1/PELI1/HLA-DRB1/HMGB1/CD74	7
BP	GO:0002443	leukocyte mediated immunity	10/105	440/18723	0.00629012	ERCC1/IL7R/HLA-DRB1/SPON2/HMGB1/TUBB/IGKC/CD74/GZMB/IGLC2	10
BP	GO:0007249	I-kappaB kinase/NF-kappaB signaling	8/105	281/18723	0.00629012	TNFAIP3/NFKBIA/S100A4/BIRC3/RORA/PELI1/HLA-DRB1/CD74	8
BP	GO:0014074	response to purine-containing compound	6/105	148/18723	0.00629012	FOS/FOSB/JUN/DUSP1/ZFP36L1/APP	6
BP	GO:0051384	response to glucocorticoid	6/105	148/18723	0.00629012	FOS/FOSB/DUSP1/CALM1/ZFP36L1/HMGB1	6
BP	GO:0051592	response to calcium ion	6/105	149/18723	0.00642365	FOS/FOSB/JUNB/TXNIP/DUSP1/CALM1	6
BP	GO:1903321	negative regulation of protein modification by small protein conjugation or removal	5/105	95/18723	0.00642365	TNFAIP3/HSPA1B/DNAJA1/RPS20/SOX4	5
BP	GO:0050870	positive regulation of T cell activation	7/105	216/18723	0.00698964	HSPH1/IL7R/HLA-DRB1/ZBTB16/HMGB1/CD74/SOX4	7
BP	GO:0051412	response to corticosterone	3/105	22/18723	0.00780583	FOS/FOSB/CALM1	3
BP	GO:0046631	alpha-beta T cell activation	6/105	156/18723	0.00782225	HSPH1/STAT3/RORA/HLA-DRB1/ZBTB16/HMGB1	6
BP	GO:0061614	pri-miRNA transcription by RNA polymerase II	4/105	55/18723	0.00789153	FOS/JUN/STAT3/DDX5	4
BP	GO:0002262	myeloid cell homeostasis	6/105	157/18723	0.00789153	HSPA1B/STAT3/ZFP36L1/CDK6/HMGB1/HMGB2	6
BP	GO:0071241	cellular response to inorganic substance	7/105	226/18723	0.00863208	ANK3/FOS/FOSB/JUN/JUNB/APP/MT2A	7
BP	GO:0045621	positive regulation of lymphocyte differentiation	5/105	104/18723	0.00895081	IL7R/HLA-DRB1/ZBTB16/CD74/SOX4	5
BP	GO:0071356	cellular response to tumor necrosis factor	7/105	229/18723	0.00912183	TNFAIP3/NFKBIA/HSPA1B/BIRC3/RORA/ZFP36L1/CCL4	7
BP	GO:0032635	interleukin-6 production	6/105	165/18723	0.00969223	TNFAIP3/STAT3/SPON2/APP/HMGB1/CD74	6
BP	GO:0032675	regulation of interleukin-6 production	6/105	165/18723	0.00969223	TNFAIP3/STAT3/SPON2/APP/HMGB1/CD74	6
BP	GO:0031960	response to corticosteroid	6/105	167/18723	0.0101046	FOS/FOSB/DUSP1/CALM1/ZFP36L1/HMGB1	6
BP	GO:0002753	cytoplasmic pattern recognition receptor signaling pathway	4/105	60/18723	0.0101046	TNFAIP3/NFKBIA/HSPA1B/BIRC3	4
BP	GO:0032757	positive regulation of interleukin-8 production	4/105	62/18723	0.011329	HSPA1B/STAT3/HMGB1/CD74	4
BP	GO:0046632	alpha-beta T cell differentiation	5/105	112/18723	0.011601	STAT3/RORA/HLA-DRB1/ZBTB16/HMGB1	5
BP	GO:0051099	positive regulation of binding	6/105	173/18723	0.0117736	PLCL1/CALM1/APP/HMGB1/HMGB2/STMN1	6
BP	GO:0034143	regulation of toll-like receptor 4 signaling pathway	3/105	27/18723	0.0121684	TNFAIP3/PELI1/HMGB1	3
BP	GO:0002286	T cell activation involved in immune response	5/105	114/18723	0.0121684	STAT3/RORA/HLA-DRB1/HMGB1/CD74	5
BP	GO:0034123	positive regulation of toll-like receptor signaling pathway	3/105	28/18723	0.0132939	DDX3X/PELI1/HMGB1	3
BP	GO:0043122	regulation of I-kappaB kinase/NF-kappaB signaling	7/105	249/18723	0.0132939	TNFAIP3/S100A4/BIRC3/RORA/PELI1/HLA-DRB1/CD74	7
BP	GO:0042093	T-helper cell differentiation	4/105	66/18723	0.0133164	STAT3/RORA/HLA-DRB1/HMGB1	4
BP	GO:0051101	regulation of DNA binding	5/105	118/18723	0.0136486	NFKBIA/JUN/CALM1/HMGB1/HMGB2	5
BP	GO:0061077	chaperone-mediated protein folding	4/105	67/18723	0.0138075	DNAJB1/HSPA1B/HSPH1/CD74	4
BP	GO:0030218	erythrocyte differentiation	5/105	120/18723	0.0141023	HSPA1B/STAT3/ZFP36L1/CDK6/HMGB2	5
BP	GO:0002294	CD4-positive, alpha-beta T cell differentiation involved in immune response	4/105	68/18723	0.0141023	STAT3/RORA/HLA-DRB1/HMGB1	4
BP	GO:0046686	response to cadmium ion	4/105	68/18723	0.0141023	FOS/JUN/ERCC1/MT2A	4
BP	GO:0002819	regulation of adaptive immune response	6/105	183/18723	0.0141023	TNFAIP3/SKAP1/SAMSN1/IL7R/HLA-DRB1/HMGB1	6
BP	GO:0002287	alpha-beta T cell activation involved in immune response	4/105	69/18723	0.014532	STAT3/RORA/HLA-DRB1/HMGB1	4
BP	GO:0002293	alpha-beta T cell differentiation involved in immune response	4/105	69/18723	0.014532	STAT3/RORA/HLA-DRB1/HMGB1	4
BP	GO:0050868	negative regulation of T cell activation	5/105	122/18723	0.0145564	PAG1/PELI1/HLA-DRB1/HMGB1/CD74	5
BP	GO:0070229	negative regulation of lymphocyte apoptotic process	3/105	30/18723	0.0145564	TSC22D3/IL7R/CD74	3
BP	GO:0044772	mitotic cell cycle phase transition	9/105	424/18723	0.0147047	CDC14A/DDX3X/DUSP1/CALM1/ZFP36L1/APP/CDK6/SOX4/TEX14	9
BP	GO:0001906	cell killing	6/105	188/18723	0.0153259	IL7R/HLA-DRB1/LYZ/HMGN2/TUBB/GZMB	6
BP	GO:0032722	positive regulation of chemokine production	4/105	71/18723	0.0154368	DDX3X/APP/HMGB1/CD74	4
BP	GO:1902042	negative regulation of extrinsic apoptotic signaling pathway via death domain receptors	3/105	31/18723	0.0154561	TNFAIP3/DDX3X/HMGB2	3
BP	GO:0032496	response to lipopolysaccharide	8/105	343/18723	0.0155455	TNFAIP3/NFKBIA/FOS/JUN/PELI1/SPON2/HMGB1/HMGB2	8
BP	GO:0002285	lymphocyte activation involved in immune response	6/105	194/18723	0.0174013	STAT3/ERCC1/RORA/HLA-DRB1/HMGB1/CD74	6
BP	GO:0034101	erythrocyte homeostasis	5/105	129/18723	0.0175048	HSPA1B/STAT3/ZFP36L1/CDK6/HMGB2	5
BP	GO:0030705	cytoskeleton-dependent intracellular transport	6/105	195/18723	0.0175541	SYNE2/HOOK2/CCDC88A/APP/TUBA1B/TUBB	6
BP	GO:0045648	positive regulation of erythrocyte differentiation	3/105	33/18723	0.0177851	HSPA1B/STAT3/HMGB2	3
BP	GO:0002292	T cell differentiation involved in immune response	4/105	75/18723	0.0178168	STAT3/RORA/HLA-DRB1/HMGB1	4
BP	GO:0002263	cell activation involved in immune response	7/105	279/18723	0.0209891	STAT3/ERCC1/RORA/HLA-DRB1/APP/HMGB1/CD74	7
BP	GO:0002237	response to molecule of bacterial origin	8/105	363/18723	0.0210574	TNFAIP3/NFKBIA/FOS/JUN/PELI1/SPON2/HMGB1/HMGB2	8
BP	GO:0045727	positive regulation of translation	5/105	136/18723	0.0210574	RPS4X/DDX3X/PPP1R15A/RBM3/SOX4	5
BP	GO:0006986	response to unfolded protein	5/105	137/18723	0.0215745	DNAJB1/HSPA1B/DNAJA1/HSPH1/PPP1R15A	5
BP	GO:0051385	response to mineralocorticoid	3/105	36/18723	0.0218331	FOS/FOSB/CALM1	3
BP	GO:0009615	response to virus	8/105	367/18723	0.0218466	TNFAIP3/IFITM1/DDX3X/BIRC3/SPON2/CDK6/CCL4/STMN1	8
BP	GO:0032570	response to progesterone	3/105	37/18723	0.0232721	FOS/FOSB/TXNIP	3
BP	GO:1903038	negative regulation of leukocyte cell-cell adhesion	5/105	141/18723	0.0237257	PAG1/PELI1/HLA-DRB1/HMGB1/CD74	5
BP	GO:0043367	CD4-positive, alpha-beta T cell differentiation	4/105	83/18723	0.0241258	STAT3/RORA/HLA-DRB1/HMGB1	4
BP	GO:0038061	NIK/NF-kappaB signaling	5/105	143/18723	0.0247213	NFKBIA/DDX3X/BIRC3/APP/HMGB1	5
BP	GO:0006417	regulation of translation	9/105	468/18723	0.0247213	RPS4X/DDX3X/STAT3/PPP1R15A/ZFP36L1/APP/RBM3/GZMB/SOX4	9
BP	GO:0019221	cytokine-mediated signaling pathway	9/105	472/18723	0.0256661	TNFAIP3/NFKBIA/IFITM1/HSPA1B/STAT3/BIRC3/IL7R/CD74/CCL4	9
BP	GO:0002347	response to tumor cell	3/105	39/18723	0.0256661	TXNIP/HLA-DRB1/HMGB1	3
BP	GO:0032728	positive regulation of interferon-beta production	3/105	39/18723	0.0256661	DDX3X/HMGB1/HMGB2	3
BP	GO:0001776	leukocyte homeostasis	4/105	87/18723	0.0269572	TNFAIP3/TSC22D3/HMGB1/CD74	4
BP	GO:0071276	cellular response to cadmium ion	3/105	40/18723	0.0269572	FOS/JUN/MT2A	3
BP	GO:2000142	regulation of DNA-templated transcription, initiation	3/105	40/18723	0.0269572	JUN/ERCC1/HMGB1	3
BP	GO:1903900	regulation of viral life cycle	5/105	148/18723	0.0269572	IFITM1/DDX3X/DDX5/HLA-DRB1/CD74	5
BP	GO:1901990	regulation of mitotic cell cycle phase transition	7/105	299/18723	0.0269572	CDC14A/DDX3X/DUSP1/ZFP36L1/APP/SOX4/TEX14	7
BP	GO:0050727	regulation of inflammatory response	8/105	386/18723	0.0269572	TNFAIP3/SOCS3/NFKBIA/NEAT1/BIRC3/RORA/HLA-DRB1/APP	8
BP	GO:0045638	negative regulation of myeloid cell differentiation	4/105	90/18723	0.0285094	NFKBIA/ZFP36L1/ZBTB16/CDK6	4
BP	GO:2001234	negative regulation of apoptotic signaling pathway	6/105	224/18723	0.0285094	TNFAIP3/HSPA1B/DNAJA1/DDX3X/CD74/HMGB2	6
BP	GO:0036490	regulation of translation in response to endoplasmic reticulum stress	2/105	11/18723	0.0285094	DDX3X/PPP1R15A	2
BP	GO:0046598	positive regulation of viral entry into host cell	2/105	11/18723	0.0285094	HLA-DRB1/CD74	2
BP	GO:0075294	positive regulation by symbiont of entry into host	2/105	11/18723	0.0285094	HLA-DRB1/CD74	2
BP	GO:0090084	negative regulation of inclusion body assembly	2/105	11/18723	0.0285094	DNAJB1/HSPA1B	2
BP	GO:2000343	positive regulation of chemokine (C-X-C motif) ligand 2 production	2/105	11/18723	0.0285094	HMGB1/CD74	2
BP	GO:0046596	regulation of viral entry into host cell	3/105	42/18723	0.0285094	IFITM1/HLA-DRB1/CD74	3
BP	GO:1902895	positive regulation of pri-miRNA transcription by RNA polymerase II	3/105	42/18723	0.0285094	FOS/JUN/STAT3	3
BP	GO:0060711	labyrinthine layer development	3/105	44/18723	0.0323979	SOCS3/JUNB/ZFP36L1	3
BP	GO:0002424	T cell mediated immune response to tumor cell	2/105	12/18723	0.0325294	HLA-DRB1/HMGB1	2
BP	GO:0034145	positive regulation of toll-like receptor 4 signaling pathway	2/105	12/18723	0.0325294	PELI1/HMGB1	2
BP	GO:0060907	positive regulation of macrophage cytokine production	2/105	12/18723	0.0325294	SPON2/CD74	2
BP	GO:0097201	negative regulation of transcription from RNA polymerase II promoter in response to stress	2/105	12/18723	0.0325294	DNAJB1/JUN	2
BP	GO:0035966	response to topologically incorrect protein	5/105	159/18723	0.0329935	DNAJB1/HSPA1B/DNAJA1/HSPH1/PPP1R15A	5
BP	GO:1901985	positive regulation of protein acetylation	3/105	45/18723	0.0331886	DDX3X/AUTS2/SOX4	3
BP	GO:2001237	negative regulation of extrinsic apoptotic signaling pathway	4/105	97/18723	0.0348301	TNFAIP3/HSPA1B/DDX3X/HMGB2	4
BP	GO:2000107	negative regulation of leukocyte apoptotic process	3/105	46/18723	0.0348301	TSC22D3/IL7R/CD74	3
BP	GO:0034250	positive regulation of cellular amide metabolic process	5/105	162/18723	0.0348301	RPS4X/DDX3X/PPP1R15A/RBM3/SOX4	5
BP	GO:0032642	regulation of chemokine production	4/105	98/18723	0.0348301	DDX3X/APP/HMGB1/CD74	4
BP	GO:0072331	signal transduction by p53 class mediator	5/105	163/18723	0.0348301	DDX5/RPS20/FHIT/CD74/SOX4	5
BP	GO:0051403	stress-activated MAPK cascade	6/105	239/18723	0.0348301	DNAJA1/DUSP1/TNIK/ZFP36L1/APP/HMGB1	6
BP	GO:0050792	regulation of viral process	5/105	164/18723	0.0348301	IFITM1/DDX3X/DDX5/HLA-DRB1/CD74	5
BP	GO:0031053	primary miRNA processing	2/105	13/18723	0.0348301	DDX3X/STAT3	2
BP	GO:0034135	regulation of toll-like receptor 2 signaling pathway	2/105	13/18723	0.0348301	TNFAIP3/HMGB1	2
BP	GO:0042769	DNA damage response, detection of DNA damage	2/105	13/18723	0.0348301	DNAJA1/SOX4	2
BP	GO:0016032	viral process	8/105	415/18723	0.0348301	IFITM1/HSPA1B/JUN/DDX3X/DDX5/HLA-DRB1/CD74/CCL4	8
BP	GO:0032602	chemokine production	4/105	99/18723	0.0348301	DDX3X/APP/HMGB1/CD74	4
BP	GO:0033209	tumor necrosis factor-mediated signaling pathway	4/105	99/18723	0.0348301	TNFAIP3/NFKBIA/HSPA1B/BIRC3	4
BP	GO:0070371	ERK1 and ERK2 cascade	7/105	330/18723	0.0376319	DUSP1/ZFP36L1/HLA-DRB1/APP/HMGB1/CD74/CCL4	7
BP	GO:0032677	regulation of interleukin-8 production	4/105	102/18723	0.0376319	HSPA1B/STAT3/HMGB1/CD74	4
BP	GO:0035710	CD4-positive, alpha-beta T cell activation	4/105	102/18723	0.0376319	STAT3/RORA/HLA-DRB1/HMGB1	4
BP	GO:0052372	modulation by symbiont of entry into host	3/105	49/18723	0.0376319	IFITM1/HLA-DRB1/CD74	3
BP	GO:0060964	regulation of gene silencing by miRNA	3/105	49/18723	0.0376319	NEAT1/STAT3/DDX5	3
BP	GO:1902041	regulation of extrinsic apoptotic signaling pathway via death domain receptors	3/105	49/18723	0.0376319	TNFAIP3/DDX3X/HMGB2	3
BP	GO:0071216	cellular response to biotic stimulus	6/105	246/18723	0.0376909	TNFAIP3/NFKBIA/TXNIP/SPON2/HMGB1/HMGB2	6
BP	GO:0031098	stress-activated protein kinase signaling cascade	6/105	247/18723	0.0378712	DNAJA1/DUSP1/TNIK/ZFP36L1/APP/HMGB1	6
BP	GO:0032637	interleukin-8 production	4/105	103/18723	0.0378712	HSPA1B/STAT3/HMGB1/CD74	4
BP	GO:0032760	positive regulation of tumor necrosis factor production	4/105	103/18723	0.0378712	STAT3/SPON2/APP/HMGB1	4
BP	GO:0043922	negative regulation by host of viral transcription	2/105	14/18723	0.0378712	JUN/CCL4	2
BP	GO:0046634	regulation of alpha-beta T cell activation	4/105	104/18723	0.0387912	HSPH1/HLA-DRB1/ZBTB16/HMGB1	4
BP	GO:0062197	cellular response to chemical stress	7/105	337/18723	0.040033	TNFAIP3/FOS/HSPA1B/JUN/DNAJA1/DDX3X/ZFP36L1	7
BP	GO:0000910	cytokinesis	5/105	173/18723	0.040033	ANK3/CDC14A/CALM1/STMN1/TEX14	5
BP	GO:0010951	negative regulation of endopeptidase activity	6/105	252/18723	0.0402487	DDX3X/BIRC3/TIMP1/CSTA/CST3/APP	6
BP	GO:0052548	regulation of endopeptidase activity	8/105	432/18723	0.0402487	DDX3X/STAT3/BIRC3/TIMP1/CSTA/CST3/APP/HMGB1	8
BP	GO:0042116	macrophage activation	4/105	106/18723	0.0402487	RORA/APP/HMGB1/CD74	4
BP	GO:0007568	aging	7/105	339/18723	0.0402487	FOS/JUN/STAT3/ERCC1/TIMP1/APP/CDK6	7
BP	GO:1903557	positive regulation of tumor necrosis factor superfamily cytokine production	4/105	107/18723	0.0402958	STAT3/SPON2/APP/HMGB1	4
BP	GO:0035196	production of miRNAs involved in gene silencing by miRNA	3/105	52/18723	0.0402958	DDX3X/STAT3/DDX5	3
BP	GO:0060147	regulation of posttranscriptional gene silencing	3/105	52/18723	0.0402958	NEAT1/STAT3/DDX5	3
BP	GO:0002468	dendritic cell antigen processing and presentation	2/105	15/18723	0.0402958	HLA-DRB1/CD74	2
BP	GO:0006878	cellular copper ion homeostasis	2/105	15/18723	0.0402958	APP/MT2A	2
BP	GO:0098760	response to interleukin-7	2/105	15/18723	0.0402958	IL7R/HMGB1	2
BP	GO:0098761	cellular response to interleukin-7	2/105	15/18723	0.0402958	IL7R/HMGB1	2
BP	GO:0060966	regulation of gene silencing by RNA	3/105	53/18723	0.042098	NEAT1/STAT3/DDX5	3
BP	GO:0009266	response to temperature stimulus	5/105	178/18723	0.0421397	NFKBIA/DNAJB1/FOS/HSPA1B/DNAJA1	5
BP	GO:0045936	negative regulation of phosphate metabolic process	8/105	441/18723	0.0423765	TNFAIP3/SOCS3/DNAJA1/SAMSN1/STAT3/DUSP1/CALM1/PPP1R15A	8
BP	GO:0032611	interleukin-1 beta production	4/105	110/18723	0.0423765	TNFAIP3/STAT3/APP/HMGB1	4
BP	GO:0032651	regulation of interleukin-1 beta production	4/105	110/18723	0.0423765	TNFAIP3/STAT3/APP/HMGB1	4
BP	GO:0010563	negative regulation of phosphorus metabolic process	8/105	442/18723	0.0423765	TNFAIP3/SOCS3/DNAJA1/SAMSN1/STAT3/DUSP1/CALM1/PPP1R15A	8
BP	GO:0031050	dsRNA processing	3/105	54/18723	0.0423765	DDX3X/STAT3/DDX5	3
BP	GO:0070228	regulation of lymphocyte apoptotic process	3/105	54/18723	0.0423765	TSC22D3/IL7R/CD74	3
BP	GO:0070918	production of small RNA involved in gene silencing by RNA	3/105	54/18723	0.0423765	DDX3X/STAT3/DDX5	3
BP	GO:1902893	regulation of pri-miRNA transcription by RNA polymerase II	3/105	54/18723	0.0423765	FOS/JUN/STAT3	3
BP	GO:0032640	tumor necrosis factor production	5/105	181/18723	0.0424939	TNFAIP3/STAT3/SPON2/APP/HMGB1	5
BP	GO:0032680	regulation of tumor necrosis factor production	5/105	181/18723	0.0424939	TNFAIP3/STAT3/SPON2/APP/HMGB1	5
BP	GO:0009299	mRNA transcription	2/105	16/18723	0.0424939	STAT3/DDX5	2
BP	GO:0010649	regulation of cell communication by electrical coupling	2/105	16/18723	0.0424939	ANK3/CALM1	2
BP	GO:0034138	toll-like receptor 3 signaling pathway	2/105	16/18723	0.0424939	TNFAIP3/PELI1	2
BP	GO:0010466	negative regulation of peptidase activity	6/105	262/18723	0.0428123	DDX3X/BIRC3/TIMP1/CSTA/CST3/APP	6
BP	GO:0006979	response to oxidative stress	8/105	446/18723	0.0428123	TNFAIP3/FOS/HSPA1B/JUN/TXNIP/DUSP1/ERCC1/APP	8
BP	GO:0045861	negative regulation of proteolysis	7/105	351/18723	0.0428123	DDX3X/BIRC3/TIMP1/CSTA/CST3/APP/FHIT	7
BP	GO:1901222	regulation of NIK/NF-kappaB signaling	4/105	112/18723	0.0428123	NFKBIA/DDX3X/APP/HMGB1	4
BP	GO:0032608	interferon-beta production	3/105	56/18723	0.0440825	DDX3X/HMGB1/HMGB2	3
BP	GO:0032648	regulation of interferon-beta production	3/105	56/18723	0.0440825	DDX3X/HMGB1/HMGB2	3
BP	GO:0043388	positive regulation of DNA binding	3/105	56/18723	0.0440825	CALM1/HMGB1/HMGB2	3
BP	GO:0043470	regulation of carbohydrate catabolic process	3/105	56/18723	0.0440825	STAT3/APP/HMGB1	3
BP	GO:0043123	positive regulation of I-kappaB kinase/NF-kappaB signaling	5/105	186/18723	0.0442763	S100A4/BIRC3/PELI1/HLA-DRB1/CD74	5
BP	GO:0071706	tumor necrosis factor superfamily cytokine production	5/105	186/18723	0.0442763	TNFAIP3/STAT3/SPON2/APP/HMGB1	5
BP	GO:1903555	regulation of tumor necrosis factor superfamily cytokine production	5/105	186/18723	0.0442763	TNFAIP3/STAT3/SPON2/APP/HMGB1	5
BP	GO:0071675	regulation of mononuclear cell migration	4/105	115/18723	0.0442763	DUSP1/APP/HMGB1/CCL4	4
BP	GO:0001829	trophectodermal cell differentiation	2/105	17/18723	0.0442763	HOPX/JUNB	2
BP	GO:0010934	macrophage cytokine production	2/105	17/18723	0.0442763	SPON2/CD74	2
BP	GO:0010935	regulation of macrophage cytokine production	2/105	17/18723	0.0442763	SPON2/CD74	2
BP	GO:0033151	V(D)J recombination	2/105	17/18723	0.0442763	HMGB1/HMGB2	2
BP	GO:0090083	regulation of inclusion body assembly	2/105	17/18723	0.0442763	DNAJB1/HSPA1B	2
BP	GO:0071900	regulation of protein serine/threonine kinase activity	7/105	359/18723	0.0451305	TNFAIP3/DNAJA1/CCNH/DDX3X/DUSP1/CALM1/SERTAD1	7
BP	GO:0032481	positive regulation of type I interferon production	3/105	58/18723	0.0462627	DDX3X/HMGB1/HMGB2	3
BP	GO:0052547	regulation of peptidase activity	8/105	461/18723	0.0478879	DDX3X/STAT3/BIRC3/TIMP1/CSTA/CST3/APP/HMGB1	8
BP	GO:0034134	toll-like receptor 2 signaling pathway	2/105	18/18723	0.0478879	TNFAIP3/HMGB1	2
BP	GO:0048535	lymph node development	2/105	18/18723	0.0478879	LTB/IL7R	2
BP	GO:0051782	negative regulation of cell division	2/105	18/18723	0.0478879	TXNIP/TEX14	2
BP	GO:0055070	copper ion homeostasis	2/105	18/18723	0.0478879	APP/MT2A	2
BP	GO:0060546	negative regulation of necroptotic process	2/105	18/18723	0.0478879	BIRC3/PELI1	2
BP	GO:0032872	regulation of stress-activated MAPK cascade	5/105	192/18723	0.0480671	DNAJA1/DUSP1/TNIK/APP/HMGB1	5
BP	GO:0002366	leukocyte activation involved in immune response	6/105	275/18723	0.0480671	STAT3/ERCC1/RORA/HLA-DRB1/HMGB1/CD74	6
BP	GO:1901654	response to ketone	5/105	194/18723	0.0499249	FOS/FOSB/TXNIP/DUSP1/CALM1	5
BP	GO:0070302	regulation of stress-activated protein kinase signaling cascade	5/105	195/18723	0.0507949	DNAJA1/DUSP1/TNIK/APP/HMGB1	5
BP	GO:0002688	regulation of leukocyte chemotaxis	4/105	122/18723	0.0513018	DUSP1/HMGB1/CD74/CCL4	4
BP	GO:0022408	negative regulation of cell-cell adhesion	5/105	196/18723	0.0513018	PAG1/PELI1/HLA-DRB1/HMGB1/CD74	5
BP	GO:0062099	negative regulation of programmed necrotic cell death	2/105	19/18723	0.0513018	BIRC3/PELI1	2
BP	GO:0070233	negative regulation of T cell apoptotic process	2/105	19/18723	0.0513018	TSC22D3/IL7R	2
BP	GO:0070262	peptidyl-serine dephosphorylation	2/105	19/18723	0.0513018	DUSP1/PPP1R15A	2
BP	GO:0002260	lymphocyte homeostasis	3/105	62/18723	0.0513962	TNFAIP3/TSC22D3/CD74	3
BP	GO:0032613	interleukin-10 production	3/105	62/18723	0.0513962	STAT3/HLA-DRB1/HMGB1	3
BP	GO:0032653	regulation of interleukin-10 production	3/105	62/18723	0.0513962	STAT3/HLA-DRB1/HMGB1	3
BP	GO:0032731	positive regulation of interleukin-1 beta production	3/105	62/18723	0.0513962	STAT3/APP/HMGB1	3
BP	GO:0001909	leukocyte mediated cytotoxicity	4/105	124/18723	0.0525618	IL7R/HLA-DRB1/TUBB/GZMB	4
BP	GO:0051346	negative regulation of hydrolase activity	7/105	379/18723	0.0538411	DDX3X/BIRC3/TIMP1/PPP1R15A/CSTA/CST3/APP	7
BP	GO:0002834	regulation of response to tumor cell	2/105	20/18723	0.0538411	HLA-DRB1/HMGB1	2
BP	GO:0002837	regulation of immune response to tumor cell	2/105	20/18723	0.0538411	HLA-DRB1/HMGB1	2
BP	GO:0032495	response to muramyl dipeptide	2/105	20/18723	0.0538411	TNFAIP3/NFKBIA	2
BP	GO:0034104	negative regulation of tissue remodeling	2/105	20/18723	0.0538411	TNFAIP3/CST3	2
BP	GO:0043555	regulation of translation in response to stress	2/105	20/18723	0.0538411	DDX3X/PPP1R15A	2
BP	GO:0072567	chemokine (C-X-C motif) ligand 2 production	2/105	20/18723	0.0538411	HMGB1/CD74	2
BP	GO:2000341	regulation of chemokine (C-X-C motif) ligand 2 production	2/105	20/18723	0.0538411	HMGB1/CD74	2
BP	GO:0097193	intrinsic apoptotic signaling pathway	6/105	288/18723	0.0549713	DNAJA1/DDX3X/DDX5/PPP1R15A/FHIT/CD74	6
BP	GO:0048524	positive regulation of viral process	3/105	65/18723	0.0557038	DDX3X/HLA-DRB1/CD74	3
BP	GO:0071677	positive regulation of mononuclear cell migration	3/105	65/18723	0.0557038	APP/HMGB1/CCL4	3
BP	GO:0032612	interleukin-1 production	4/105	128/18723	0.0557038	TNFAIP3/STAT3/APP/HMGB1	4
BP	GO:0032652	regulation of interleukin-1 production	4/105	128/18723	0.0557038	TNFAIP3/STAT3/APP/HMGB1	4
BP	GO:0044403	biological process involved in symbiotic interaction	6/105	290/18723	0.0557038	IFITM1/HSPA1B/JUN/HLA-DRB1/CD74/CCL4	6
BP	GO:0042326	negative regulation of phosphorylation	7/105	385/18723	0.0565124	TNFAIP3/SOCS3/DNAJA1/SAMSN1/STAT3/DUSP1/CALM1	7
BP	GO:0002562	somatic diversification of immune receptors via germline recombination within a single locus	3/105	66/18723	0.0565763	ERCC1/HMGB1/HMGB2	3
BP	GO:0006303	double-strand break repair via nonhomologous end joining	3/105	66/18723	0.0565763	ERCC1/HMGB1/HMGB2	3
BP	GO:0016444	somatic cell DNA recombination	3/105	66/18723	0.0565763	ERCC1/HMGB1/HMGB2	3
BP	GO:0032516	positive regulation of phosphoprotein phosphatase activity	2/105	21/18723	0.0565763	CALM1/PPP1R15A	2
BP	GO:0061081	positive regulation of myeloid leukocyte cytokine production involved in immune response	2/105	21/18723	0.0565763	SPON2/CD74	2
BP	GO:0006352	DNA-templated transcription, initiation	4/105	130/18723	0.0570872	JUN/CCNH/ERCC1/HMGB1	4
BP	GO:0016064	immunoglobulin mediated immune response	5/105	207/18723	0.0572637	ERCC1/HLA-DRB1/IGKC/CD74/IGLC2	5
BP	GO:0046635	positive regulation of alpha-beta T cell activation	3/105	67/18723	0.058023	HSPH1/HLA-DRB1/ZBTB16	3
BP	GO:1901987	regulation of cell cycle phase transition	7/105	390/18723	0.0584675	CDC14A/DDX3X/DUSP1/ZFP36L1/APP/SOX4/TEX14	7
BP	GO:0071222	cellular response to lipopolysaccharide	5/105	209/18723	0.0589047	TNFAIP3/NFKBIA/SPON2/HMGB1/HMGB2	5
BP	GO:0035264	multicellular organism growth	4/105	132/18723	0.0589047	STAT3/ERCC1/ZFP36L1/APP	4
BP	GO:0046637	regulation of alpha-beta T cell differentiation	3/105	68/18723	0.0589047	HLA-DRB1/ZBTB16/HMGB1	3
BP	GO:0002685	regulation of leukocyte migration	5/105	210/18723	0.0589047	DUSP1/APP/HMGB1/CD74/CCL4	5
BP	GO:0019724	B cell mediated immunity	5/105	210/18723	0.0589047	ERCC1/HLA-DRB1/IGKC/CD74/IGLC2	5
BP	GO:0032069	regulation of nuclease activity	2/105	22/18723	0.0589047	HMGB1/HMGB2	2
BP	GO:0032727	positive regulation of interferon-alpha production	2/105	22/18723	0.0589047	DDX3X/HMGB1	2
BP	GO:0060713	labyrinthine layer morphogenesis	2/105	22/18723	0.0589047	SOCS3/ZFP36L1	2
BP	GO:0060965	negative regulation of gene silencing by miRNA	2/105	22/18723	0.0589047	NEAT1/STAT3	2
BP	GO:0046328	regulation of JNK cascade	4/105	133/18723	0.0589047	DNAJA1/TNIK/APP/HMGB1	4
BP	GO:1901224	positive regulation of NIK/NF-kappaB signaling	3/105	69/18723	0.0600167	DDX3X/APP/HMGB1	3
BP	GO:0006457	protein folding	5/105	212/18723	0.0600167	DNAJB1/HSPA1B/DNAJA1/HSPH1/CD74	5
BP	GO:0002687	positive regulation of leukocyte migration	4/105	135/18723	0.0613755	APP/HMGB1/CD74/CCL4	4
BP	GO:0002548	monocyte chemotaxis	3/105	70/18723	0.0619955	DUSP1/HMGB1/CCL4	3
BP	GO:0007162	negative regulation of cell adhesion	6/105	303/18723	0.0624242	DUSP1/PAG1/PELI1/HLA-DRB1/HMGB1/CD74	6
BP	GO:0035994	response to muscle stretch	2/105	23/18723	0.0624242	NFKBIA/FOS	2
BP	GO:0045724	positive regulation of cilium assembly	2/105	23/18723	0.0624242	CCDC88A/CROCC	2
BP	GO:0060547	negative regulation of necrotic cell death	2/105	23/18723	0.0624242	BIRC3/PELI1	2
BP	GO:0009612	response to mechanical stimulus	5/105	216/18723	0.0632198	NFKBIA/FOS/FOSB/JUN/TXNIP	5
BP	GO:0070374	positive regulation of ERK1 and ERK2 cascade	5/105	217/18723	0.0642034	HLA-DRB1/APP/HMGB1/CD74/CCL4	5
BP	GO:0030330	DNA damage response, signal transduction by p53 class mediator	3/105	72/18723	0.0649164	DDX5/CD74/SOX4	3
BP	GO:0043903	regulation of biological process involved in symbiotic interaction	3/105	72/18723	0.0649164	IFITM1/HLA-DRB1/CD74	3
BP	GO:0070227	lymphocyte apoptotic process	3/105	72/18723	0.0649164	TSC22D3/IL7R/CD74	3
BP	GO:0070372	regulation of ERK1 and ERK2 cascade	6/105	309/18723	0.0657674	DUSP1/HLA-DRB1/APP/HMGB1/CD74/CCL4	6
BP	GO:0060149	negative regulation of posttranscriptional gene silencing	2/105	24/18723	0.0657674	NEAT1/STAT3	2
BP	GO:0060967	negative regulation of gene silencing by RNA	2/105	24/18723	0.0657674	NEAT1/STAT3	2
BP	GO:0070841	inclusion body assembly	2/105	24/18723	0.0657674	DNAJB1/HSPA1B	2
BP	GO:0032732	positive regulation of interleukin-1 production	3/105	73/18723	0.0662798	STAT3/APP/HMGB1	3
BP	GO:0071219	cellular response to molecule of bacterial origin	5/105	221/18723	0.0670723	TNFAIP3/NFKBIA/SPON2/HMGB1/HMGB2	5
BP	GO:0000302	response to reactive oxygen species	5/105	222/18723	0.0680879	TNFAIP3/FOS/JUN/TXNIP/DUSP1	5
BP	GO:0002437	inflammatory response to antigenic stimulus	3/105	74/18723	0.0681079	HLA-DRB1/HMGB1/HMGB2	3
BP	GO:0035902	response to immobilization stress	2/105	25/18723	0.0689507	FOS/ERCC1	2
BP	GO:1901798	positive regulation of signal transduction by p53 class mediator	2/105	25/18723	0.0689507	DDX5/RPS20	2
BP	GO:1903798	regulation of production of miRNAs involved in gene silencing by miRNA	2/105	25/18723	0.0689507	STAT3/DDX5	2
BP	GO:1905048	regulation of metallopeptidase activity	2/105	25/18723	0.0689507	STAT3/TIMP1	2
BP	GO:1905564	positive regulation of vascular endothelial cell proliferation	2/105	25/18723	0.0689507	STAT3/HMGB1	2
BP	GO:0062013	positive regulation of small molecule metabolic process	4/105	143/18723	0.0689507	STAT3/APP/HMGB1/CD74	4
BP	GO:0033077	T cell differentiation in thymus	3/105	75/18723	0.0690337	ZFP36L1/IL7R/CD74	3
BP	GO:0007612	learning	4/105	144/18723	0.0699287	FOS/JUN/APP/ATP8A1	4
BP	GO:0046718	viral entry into host cell	4/105	144/18723	0.0699287	IFITM1/HSPA1B/HLA-DRB1/CD74	4
BP	GO:0006959	humoral immune response	6/105	317/18723	0.0703426	HLA-DRB1/LYZ/SPON2/HMGN2/IGKC/IGLC2	6
BP	GO:0019058	viral life cycle	6/105	317/18723	0.0703426	IFITM1/HSPA1B/DDX3X/DDX5/HLA-DRB1/CD74	6
BP	GO:0072332	intrinsic apoptotic signaling pathway by p53 class mediator	3/105	76/18723	0.0704238	DDX5/FHIT/CD74	3
BP	GO:0070661	leukocyte proliferation	6/105	318/18723	0.0704758	TNFAIP3/PELI1/IL7R/HLA-DRB1/HMGB1/CD74	6
BP	GO:0042542	response to hydrogen peroxide	4/105	146/18723	0.0704758	TNFAIP3/JUN/TXNIP/DUSP1	4
BP	GO:0002418	immune response to tumor cell	2/105	26/18723	0.0704758	HLA-DRB1/HMGB1	2
BP	GO:0019883	antigen processing and presentation of endogenous antigen	2/105	26/18723	0.0704758	HLA-DRB1/CD74	2
BP	GO:0060544	regulation of necroptotic process	2/105	26/18723	0.0704758	BIRC3/PELI1	2
BP	GO:0060669	embryonic placenta morphogenesis	2/105	26/18723	0.0704758	SOCS3/ZFP36L1	2
BP	GO:0070920	regulation of production of small RNA involved in gene silencing by RNA	2/105	26/18723	0.0704758	STAT3/DDX5	2
BP	GO:0002200	somatic diversification of immune receptors	3/105	77/18723	0.0704758	ERCC1/HMGB1/HMGB2	3
BP	GO:0006367	transcription initiation from RNA polymerase II promoter	3/105	77/18723	0.0704758	CCNH/ERCC1/HMGB1	3
BP	GO:0007492	endoderm development	3/105	77/18723	0.0704758	DUSP1/ZFP36L1/DUSP2	3
BP	GO:1901983	regulation of protein acetylation	3/105	77/18723	0.0704758	DDX3X/AUTS2/SOX4	3
BP	GO:0072594	establishment of protein localization to organelle	7/105	422/18723	0.0729896	TNFAIP3/NFKBIA/DNAJA1/TXNIP/STAT3/CALM1/GZMB	7
BP	GO:0043484	regulation of RNA splicing	4/105	148/18723	0.0729896	AHNAK/DDX5/RPS26/RBM3	4
BP	GO:0001895	retina homeostasis	3/105	79/18723	0.0745852	LYZ/IGKC/CROCC	3
BP	GO:0031954	positive regulation of protein autophosphorylation	2/105	27/18723	0.0745852	DDX3X/CALM1	2
BP	GO:0035116	embryonic hindlimb morphogenesis	2/105	27/18723	0.0745852	ZBTB16/AFF3	2
BP	GO:0032103	positive regulation of response to external stimulus	7/105	427/18723	0.0764947	NFKBIA/NEAT1/APP/HMGB1/CD74/HMGB2/CCL4	7
BP	GO:0044409	entry into host	4/105	151/18723	0.0767268	IFITM1/HSPA1B/HLA-DRB1/CD74	4
BP	GO:2001236	regulation of extrinsic apoptotic signaling pathway	4/105	151/18723	0.0767268	TNFAIP3/HSPA1B/DDX3X/HMGB2	4
BP	GO:0050871	positive regulation of B cell activation	4/105	152/18723	0.0771812	PELI1/IGKC/CD74/IGLC2	4
BP	GO:0048708	astrocyte differentiation	3/105	81/18723	0.0771812	STAT3/APP/CDK6	3
BP	GO:0060968	regulation of gene silencing	3/105	81/18723	0.0771812	NEAT1/STAT3/DDX5	3
BP	GO:2000106	regulation of leukocyte apoptotic process	3/105	81/18723	0.0771812	TSC22D3/IL7R/CD74	3
BP	GO:0002507	tolerance induction	2/105	28/18723	0.0771812	TNFAIP3/HMGB1	2
BP	GO:0032607	interferon-alpha production	2/105	28/18723	0.0771812	DDX3X/HMGB1	2
BP	GO:0032647	regulation of interferon-alpha production	2/105	28/18723	0.0771812	DDX3X/HMGB1	2
BP	GO:0061082	myeloid leukocyte cytokine production	2/105	28/18723	0.0771812	SPON2/CD74	2
BP	GO:0071280	cellular response to copper ion	2/105	28/18723	0.0771812	APP/MT2A	2
BP	GO:0001892	embryonic placenta development	3/105	82/18723	0.0789379	SOCS3/JUNB/ZFP36L1	3
BP	GO:0008625	extrinsic apoptotic signaling pathway via death domain receptors	3/105	82/18723	0.0789379	TNFAIP3/DDX3X/HMGB2	3
BP	GO:0060969	negative regulation of gene silencing	2/105	29/18723	0.0809169	NEAT1/STAT3	2
BP	GO:0062098	regulation of programmed necrotic cell death	2/105	29/18723	0.0809169	BIRC3/PELI1	2
BP	GO:0072539	T-helper 17 cell differentiation	2/105	29/18723	0.0809169	STAT3/RORA	2
BP	GO:0090025	regulation of monocyte chemotaxis	2/105	29/18723	0.0809169	DUSP1/HMGB1	2
BP	GO:1903902	positive regulation of viral life cycle	2/105	29/18723	0.0809169	HLA-DRB1/CD74	2
BP	GO:0006970	response to osmotic stress	3/105	84/18723	0.0827867	TSC22D3/DDX3X/ZFP36L1	3
BP	GO:0002709	regulation of T cell mediated immunity	3/105	85/18723	0.0839422	IL7R/HLA-DRB1/HMGB1	3
BP	GO:0045069	regulation of viral genome replication	3/105	85/18723	0.0839422	IFITM1/DDX3X/DDX5	3
BP	GO:0071277	cellular response to calcium ion	3/105	85/18723	0.0839422	FOS/FOSB/JUNB	3
BP	GO:0010800	positive regulation of peptidyl-threonine phosphorylation	2/105	30/18723	0.0839422	CALM1/APP	2
BP	GO:0019886	antigen processing and presentation of exogenous peptide antigen via MHC class II	2/105	30/18723	0.0839422	HLA-DRB1/CD74	2
BP	GO:0045948	positive regulation of translational initiation	2/105	30/18723	0.0839422	DDX3X/PPP1R15A	2
BP	GO:0060674	placenta blood vessel development	2/105	30/18723	0.0839422	SOCS3/JUNB	2
BP	GO:0090151	establishment of protein localization to mitochondrial membrane	2/105	30/18723	0.0839422	CALM1/GZMB	2
BP	GO:2000637	positive regulation of gene silencing by miRNA	2/105	30/18723	0.0839422	STAT3/DDX5	2
BP	GO:0070663	regulation of leukocyte proliferation	5/105	245/18723	0.0844306	TNFAIP3/PELI1/HLA-DRB1/HMGB1/CD74	5
BP	GO:2001251	negative regulation of chromosome organization	3/105	86/18723	0.0854809	DUSP1/ERCC1/TEX14	3
BP	GO:0001933	negative regulation of protein phosphorylation	6/105	342/18723	0.0859291	TNFAIP3/SOCS3/DNAJA1/SAMSN1/DUSP1/CALM1	6
BP	GO:0030336	negative regulation of cell migration	6/105	344/18723	0.0876724	IFITM1/STAT3/DUSP1/TIMP1/HMGB1/CD74	6
BP	GO:0001782	B cell homeostasis	2/105	31/18723	0.0876724	TNFAIP3/CD74	2
BP	GO:0060148	positive regulation of posttranscriptional gene silencing	2/105	31/18723	0.0876724	STAT3/DDX5	2
BP	GO:2000144	positive regulation of DNA-templated transcription, initiation	2/105	31/18723	0.0876724	JUN/ERCC1	2
BP	GO:0046330	positive regulation of JNK cascade	3/105	89/18723	0.092168	TNIK/APP/HMGB1	3
BP	GO:0010644	cell communication by electrical coupling	2/105	32/18723	0.0924105	ANK3/CALM1	2
BP	GO:0019835	cytolysis	2/105	32/18723	0.0924105	LYZ/GZMB	2
BP	GO:0009743	response to carbohydrate	5/105	253/18723	0.0930234	TXNIP/ERCC1/ZFP36L1/HLA-DRB1/SOX4	5
BP	GO:0042742	defense response to bacterium	6/105	350/18723	0.0930234	IL7R/LYZ/SPON2/IGKC/HMGB2/IGLC2	6
BP	GO:0032392	DNA geometric change	3/105	90/18723	0.0934164	DDX3X/HMGB1/HMGB2	3
BP	GO:0070664	negative regulation of leukocyte proliferation	3/105	90/18723	0.0934164	TNFAIP3/PELI1/HLA-DRB1	3
BP	GO:0007346	regulation of mitotic cell cycle	7/105	457/18723	0.0952728	CDC14A/DDX3X/DUSP1/ZFP36L1/APP/SOX4/TEX14	7
BP	GO:0007254	JNK cascade	4/105	167/18723	0.0954787	DNAJA1/TNIK/APP/HMGB1	4
BP	GO:0060260	regulation of transcription initiation from RNA polymerase II promoter	2/105	33/18723	0.0961669	ERCC1/HMGB1	2
BP	GO:0002822	regulation of adaptive immune response based on somatic recombination of immune receptors built from immunoglobulin superfamily domains	4/105	168/18723	0.0968722	TNFAIP3/IL7R/HLA-DRB1/HMGB1	4
BP	GO:0032465	regulation of cytokinesis	3/105	92/18723	0.0977323	CDC14A/CALM1/TEX14	3
BP	GO:2001233	regulation of apoptotic signaling pathway	6/105	356/18723	0.0982307	TNFAIP3/HSPA1B/DNAJA1/DDX3X/CD74/HMGB2	6
BP	GO:0032088	negative regulation of NF-kappaB transcription factor activity	3/105	93/18723	0.0986177	TNFAIP3/NFKBIA/PELI1	3
BP	GO:1901796	regulation of signal transduction by p53 class mediator	3/105	93/18723	0.0986177	DDX5/RPS20/CD74	3
BP	GO:0002495	antigen processing and presentation of peptide antigen via MHC class II	2/105	34/18723	0.0986177	HLA-DRB1/CD74	2
BP	GO:0010922	positive regulation of phosphatase activity	2/105	34/18723	0.0986177	CALM1/PPP1R15A	2
BP	GO:0035137	hindlimb morphogenesis	2/105	34/18723	0.0986177	ZBTB16/AFF3	2
BP	GO:0043516	regulation of DNA damage response, signal transduction by p53 class mediator	2/105	34/18723	0.0986177	DDX5/CD74	2
BP	GO:0050869	negative regulation of B cell activation	2/105	34/18723	0.0986177	TNFAIP3/SAMSN1	2
BP	GO:0070232	regulation of T cell apoptotic process	2/105	34/18723	0.0986177	TSC22D3/IL7R	2
BP	GO:2000758	positive regulation of peptidyl-lysine acetylation	2/105	34/18723	0.0986177	AUTS2/SOX4	2
BP	GO:2000146	negative regulation of cell motility	6/105	359/18723	0.0993184	IFITM1/STAT3/DUSP1/TIMP1/HMGB1/CD74	6
BP	GO:0000079	regulation of cyclin-dependent protein serine/threonine kinase activity	3/105	94/18723	0.0997433	TNFAIP3/CCNH/SERTAD1	3
BP	GO:0002690	positive regulation of leukocyte chemotaxis	3/105	94/18723	0.0997433	HMGB1/CD74/CCL4	3
BP	GO:0045185	maintenance of protein location	3/105	94/18723	0.0997433	ANK3/NFKBIA/CCDC88A	3
BP	GO:0043588	skin development	5/105	263/18723	0.101795	LTB/TXNIP/ZFP36L1/CSTA/STMN1	5
BP	GO:0032479	regulation of type I interferon production	3/105	95/18723	0.101795	DDX3X/HMGB1/HMGB2	3
BP	GO:0032606	type I interferon production	3/105	95/18723	0.101795	DDX3X/HMGB1/HMGB2	3
BP	GO:0006298	mismatch repair	2/105	35/18723	0.101823	ERCC1/HMGB1	2
BP	GO:2000403	positive regulation of lymphocyte migration	2/105	35/18723	0.101823	APP/CCL4	2
BP	GO:0052126	movement in host environment	4/105	175/18723	0.104974	IFITM1/HSPA1B/HLA-DRB1/CD74	4
BP	GO:0050728	negative regulation of inflammatory response	4/105	176/18723	0.106338	TNFAIP3/SOCS3/RORA/HLA-DRB1	4
BP	GO:0051271	negative regulation of cellular component movement	6/105	367/18723	0.106338	IFITM1/STAT3/DUSP1/TIMP1/HMGB1/CD74	6
BP	GO:0002504	antigen processing and presentation of peptide or polysaccharide antigen via MHC class II	2/105	36/18723	0.106338	HLA-DRB1/CD74	2
BP	GO:0051302	regulation of cell division	4/105	177/18723	0.107879	CDC14A/TXNIP/CALM1/TEX14	4
BP	GO:1904029	regulation of cyclin-dependent protein kinase activity	3/105	98/18723	0.108029	TNFAIP3/CCNH/SERTAD1	3
BP	GO:2001243	negative regulation of intrinsic apoptotic signaling pathway	3/105	98/18723	0.108029	DNAJA1/DDX3X/CD74	3
BP	GO:0006109	regulation of carbohydrate metabolic process	4/105	178/18723	0.109071	STAT3/RORA/APP/HMGB1	4
BP	GO:0007631	feeding behavior	3/105	99/18723	0.109996	FOS/STAT3/APP	3
BP	GO:0042100	B cell proliferation	3/105	99/18723	0.109996	PELI1/IL7R/CD74	3
BP	GO:0043368	positive T cell selection	2/105	37/18723	0.109996	STAT3/CD74	2
BP	GO:1901991	negative regulation of mitotic cell cycle phase transition	4/105	179/18723	0.109996	DUSP1/ZFP36L1/SOX4/TEX14	4
BP	GO:0006910	phagocytosis, recognition	3/105	100/18723	0.112248	SPON2/IGKC/IGLC2	3
BP	GO:0001825	blastocyst formation	2/105	38/18723	0.11299	HOPX/JUNB	2
BP	GO:0002478	antigen processing and presentation of exogenous peptide antigen	2/105	38/18723	0.11299	HLA-DRB1/CD74	2
BP	GO:0007094	mitotic spindle assembly checkpoint signaling	2/105	38/18723	0.11299	DUSP1/TEX14	2
BP	GO:0071173	spindle assembly checkpoint signaling	2/105	38/18723	0.11299	DUSP1/TEX14	2
BP	GO:0071174	mitotic spindle checkpoint signaling	2/105	38/18723	0.11299	DUSP1/TEX14	2
BP	GO:0072538	T-helper 17 type immune response	2/105	38/18723	0.11299	STAT3/RORA	2
BP	GO:1903580	positive regulation of ATP metabolic process	2/105	38/18723	0.11299	STAT3/APP	2
BP	GO:0050830	defense response to Gram-positive bacterium	3/105	101/18723	0.11299	IL7R/LYZ/HMGB2	3
BP	GO:1902106	negative regulation of leukocyte differentiation	3/105	102/18723	0.11567	CDK6/HMGB1/CD74	3
BP	GO:0046034	ATP metabolic process	5/105	277/18723	0.11666	HSPA1B/STAT3/APP/COX6C/ATP5ME	5
BP	GO:2001257	regulation of cation channel activity	4/105	184/18723	0.116893	ANK3/AHNAK/CALM1/APP	4
BP	GO:0001914	regulation of T cell mediated cytotoxicity	2/105	39/18723	0.117153	IL7R/HLA-DRB1	2
BP	GO:0031577	spindle checkpoint signaling	2/105	39/18723	0.117153	DUSP1/TEX14	2
BP	GO:0031349	positive regulation of defense response	5/105	278/18723	0.117153	NFKBIA/NEAT1/APP/HMGB1/HMGB2	5
BP	GO:0050678	regulation of epithelial cell proliferation	6/105	381/18723	0.117984	TNFAIP3/STAT3/ZFP36L1/CDK6/HMGB1/HMGB2	6
BP	GO:0045841	negative regulation of mitotic metaphase/anaphase transition	2/105	40/18723	0.12177	DUSP1/TEX14	2
BP	GO:0070266	necroptotic process	2/105	40/18723	0.12177	BIRC3/PELI1	2
BP	GO:0120034	positive regulation of plasma membrane bounded cell projection assembly	3/105	105/18723	0.122128	CCDC88A/AUTS2/CROCC	3
BP	GO:0045786	negative regulation of cell cycle	6/105	385/18723	0.122296	TNFAIP3/DUSP1/ZFP36L1/CDK6/SOX4/TEX14	6
BP	GO:0071887	leukocyte apoptotic process	3/105	106/18723	0.124303	TSC22D3/IL7R/CD74	3
BP	GO:1903707	negative regulation of hemopoiesis	3/105	106/18723	0.124303	CDK6/HMGB1/CD74	3
BP	GO:0032733	positive regulation of interleukin-10 production	2/105	41/18723	0.125179	STAT3/HMGB1	2
BP	GO:0032735	positive regulation of interleukin-12 production	2/105	41/18723	0.125179	LTB/HMGB1	2
BP	GO:0071470	cellular response to osmotic stress	2/105	41/18723	0.125179	DDX3X/ZFP36L1	2
BP	GO:1901385	regulation of voltage-gated calcium channel activity	2/105	41/18723	0.125179	AHNAK/CALM1	2
BP	GO:0040013	negative regulation of locomotion	6/105	391/18723	0.128628	IFITM1/STAT3/DUSP1/TIMP1/HMGB1/CD74	6
BP	GO:0046651	lymphocyte proliferation	5/105	288/18723	0.128866	PELI1/IL7R/HLA-DRB1/HMGB1/CD74	5
BP	GO:0010939	regulation of necrotic cell death	2/105	42/18723	0.128866	BIRC3/PELI1	2
BP	GO:0030890	positive regulation of B cell proliferation	2/105	42/18723	0.128866	PELI1/CD74	2
BP	GO:0032689	negative regulation of interferon-gamma production	2/105	42/18723	0.128866	HLA-DRB1/HMGB1	2
BP	GO:0046688	response to copper ion	2/105	42/18723	0.128866	APP/MT2A	2
BP	GO:1902100	negative regulation of metaphase/anaphase transition of cell cycle	2/105	42/18723	0.128866	DUSP1/TEX14	2
BP	GO:0007565	female pregnancy	4/105	193/18723	0.129602	FOS/FOSB/JUNB/TIMP1	4
BP	GO:0002456	T cell mediated immunity	3/105	109/18723	0.129698	IL7R/HLA-DRB1/HMGB1	3
BP	GO:0050777	negative regulation of immune response	4/105	194/18723	0.130775	TNFAIP3/SAMSN1/IL7R/HLA-DRB1	4
BP	GO:0009408	response to heat	3/105	110/18723	0.130775	DNAJB1/HSPA1B/DNAJA1	3
BP	GO:0032943	mononuclear cell proliferation	5/105	291/18723	0.130775	PELI1/IL7R/HLA-DRB1/HMGB1/CD74	5
BP	GO:0014002	astrocyte development	2/105	43/18723	0.130775	APP/CDK6	2
BP	GO:0031952	regulation of protein autophosphorylation	2/105	43/18723	0.130775	DDX3X/CALM1	2
BP	GO:0033046	negative regulation of sister chromatid segregation	2/105	43/18723	0.130775	DUSP1/TEX14	2
BP	GO:0033048	negative regulation of mitotic sister chromatid segregation	2/105	43/18723	0.130775	DUSP1/TEX14	2
BP	GO:0042088	T-helper 1 type immune response	2/105	43/18723	0.130775	HLA-DRB1/HMGB1	2
BP	GO:0045981	positive regulation of nucleotide metabolic process	2/105	43/18723	0.130775	STAT3/APP	2
BP	GO:1900544	positive regulation of purine nucleotide metabolic process	2/105	43/18723	0.130775	STAT3/APP	2
BP	GO:2000816	negative regulation of mitotic sister chromatid separation	2/105	43/18723	0.130775	DUSP1/TEX14	2
BP	GO:0043393	regulation of protein binding	4/105	196/18723	0.131748	HOPX/PLCL1/APP/TEX14	4
BP	GO:0071674	mononuclear cell migration	4/105	196/18723	0.131748	DUSP1/APP/HMGB1/CCL4	4
BP	GO:0001938	positive regulation of endothelial cell proliferation	3/105	111/18723	0.131748	STAT3/HMGB1/HMGB2	3
BP	GO:0010952	positive regulation of peptidase activity	4/105	197/18723	0.133553	DDX3X/STAT3/APP/HMGB1	4
BP	GO:0007528	neuromuscular junction development	2/105	44/18723	0.134713	ANK3/APP	2
BP	GO:0030521	androgen receptor signaling pathway	2/105	44/18723	0.134713	DNAJA1/DDX5	2
BP	GO:0006110	regulation of glycolytic process	2/105	45/18723	0.139249	STAT3/APP	2
BP	GO:0035307	positive regulation of protein dephosphorylation	2/105	45/18723	0.139249	CALM1/PPP1R15A	2
BP	GO:0051985	negative regulation of chromosome segregation	2/105	45/18723	0.139249	DUSP1/TEX14	2
BP	GO:1905819	negative regulation of chromosome separation	2/105	45/18723	0.139249	DUSP1/TEX14	2
BP	GO:0031018	endocrine pancreas development	2/105	46/18723	0.143767	CDK6/SOX4	2
BP	GO:0033047	regulation of mitotic sister chromatid segregation	2/105	46/18723	0.143767	DUSP1/TEX14	2
BP	GO:0051701	biological process involved in interaction with host	4/105	203/18723	0.143767	IFITM1/HSPA1B/HLA-DRB1/CD74	4
BP	GO:0007006	mitochondrial membrane organization	3/105	116/18723	0.143767	STAT3/CALM1/GZMB	3
BP	GO:0021782	glial cell development	3/105	116/18723	0.143767	APP/CDK6/SOX4	3
BP	GO:0010799	regulation of peptidyl-threonine phosphorylation	2/105	47/18723	0.146807	CALM1/APP	2
BP	GO:0010803	regulation of tumor necrosis factor-mediated signaling pathway	2/105	47/18723	0.146807	TNFAIP3/HSPA1B	2
BP	GO:0019884	antigen processing and presentation of exogenous antigen	2/105	47/18723	0.146807	HLA-DRB1/CD74	2
BP	GO:0043618	regulation of transcription from RNA polymerase II promoter in response to stress	2/105	47/18723	0.146807	DNAJB1/JUN	2
BP	GO:0045581	negative regulation of T cell differentiation	2/105	47/18723	0.146807	HMGB1/CD74	2
BP	GO:0097300	programmed necrotic cell death	2/105	47/18723	0.146807	BIRC3/PELI1	2
BP	GO:0101023	vascular endothelial cell proliferation	2/105	47/18723	0.146807	STAT3/HMGB1	2
BP	GO:1905562	regulation of vascular endothelial cell proliferation	2/105	47/18723	0.146807	STAT3/HMGB1	2
BP	GO:0050679	positive regulation of epithelial cell proliferation	4/105	207/18723	0.149759	TNFAIP3/STAT3/HMGB1/HMGB2	4
BP	GO:0031398	positive regulation of protein ubiquitination	3/105	119/18723	0.150241	DDX3X/BIRC3/PELI1	3
BP	GO:0045839	negative regulation of mitotic nuclear division	2/105	48/18723	0.151083	DUSP1/TEX14	2
BP	GO:0048146	positive regulation of fibroblast proliferation	2/105	48/18723	0.151083	CDK6/CD74	2
BP	GO:0002440	production of molecular mediator of immune response	5/105	308/18723	0.151083	ERCC1/HLA-DRB1/SPON2/IGKC/CD74	5
BP	GO:0071901	negative regulation of protein serine/threonine kinase activity	3/105	120/18723	0.151883	TNFAIP3/DNAJA1/DUSP1	3
BP	GO:0072655	establishment of protein localization to mitochondrion	3/105	120/18723	0.151883	DNAJA1/CALM1/GZMB	3
BP	GO:0060326	cell chemotaxis	5/105	310/18723	0.153778	DUSP1/HMGB1/CD74/HMGB2/CCL4	5
BP	GO:0042177	negative regulation of protein catabolic process	3/105	121/18723	0.154321	TIMP1/CST3/FHIT	3
BP	GO:0001913	T cell mediated cytotoxicity	2/105	49/18723	0.154321	IL7R/HLA-DRB1	2
BP	GO:0009409	response to cold	2/105	49/18723	0.154321	NFKBIA/FOS	2
BP	GO:0030225	macrophage differentiation	2/105	49/18723	0.154321	HLA-DRB1/APP	2
BP	GO:0072091	regulation of stem cell proliferation	2/105	49/18723	0.154321	ZFP36L1/HMGB2	2
BP	GO:0019730	antimicrobial humoral response	3/105	122/18723	0.15613	LYZ/SPON2/HMGN2	3
BP	GO:0001961	positive regulation of cytokine-mediated signaling pathway	2/105	50/18723	0.157899	HSPA1B/CD74	2
BP	GO:0019083	viral transcription	2/105	50/18723	0.157899	JUN/CCL4	2
BP	GO:0045058	T cell selection	2/105	50/18723	0.157899	STAT3/CD74	2
BP	GO:0046638	positive regulation of alpha-beta T cell differentiation	2/105	50/18723	0.157899	HLA-DRB1/ZBTB16	2
BP	GO:0070231	T cell apoptotic process	2/105	50/18723	0.157899	TSC22D3/IL7R	2
BP	GO:1903747	regulation of establishment of protein localization to mitochondrion	2/105	50/18723	0.157899	DNAJA1/GZMB	2
BP	GO:0048568	embryonic organ development	6/105	427/18723	0.16205	SOCS3/JUNB/PBX4/ERCC1/TTC39C/ZFP36L1	6
BP	GO:0032873	negative regulation of stress-activated MAPK cascade	2/105	51/18723	0.16205	DNAJA1/DUSP1	2
BP	GO:0043124	negative regulation of I-kappaB kinase/NF-kappaB signaling	2/105	51/18723	0.16205	TNFAIP3/RORA	2
BP	GO:0043370	regulation of CD4-positive, alpha-beta T cell differentiation	2/105	51/18723	0.16205	HLA-DRB1/HMGB1	2
BP	GO:0070303	negative regulation of stress-activated protein kinase signaling cascade	2/105	51/18723	0.16205	DNAJA1/DUSP1	2
BP	GO:0070585	protein localization to mitochondrion	3/105	125/18723	0.16205	DNAJA1/CALM1/GZMB	3
BP	GO:0032874	positive regulation of stress-activated MAPK cascade	3/105	126/18723	0.165014	TNIK/APP/HMGB1	3
BP	GO:0009416	response to light stimulus	5/105	320/18723	0.165899	FOS/DUSP1/ERCC1/TIMP1/APP	5
BP	GO:0045088	regulation of innate immune response	4/105	218/18723	0.166318	TNFAIP3/BIRC3/HMGB1/HMGB2	4
BP	GO:0043392	negative regulation of DNA binding	2/105	52/18723	0.166318	NFKBIA/JUN	2
BP	GO:0097191	extrinsic apoptotic signaling pathway	4/105	219/18723	0.167755	TNFAIP3/HSPA1B/DDX3X/HMGB2	4
BP	GO:2001020	regulation of response to DNA damage stimulus	4/105	219/18723	0.167755	DDX5/ERCC1/HMGB1/CD74	4
BP	GO:0070304	positive regulation of stress-activated protein kinase signaling cascade	3/105	128/18723	0.169144	TNIK/APP/HMGB1	3
BP	GO:0044706	multi-multicellular organism process	4/105	220/18723	0.169144	FOS/FOSB/JUNB/TIMP1	4
BP	GO:0097529	myeloid leukocyte migration	4/105	220/18723	0.169144	DUSP1/HMGB1/CD74/CCL4	4
BP	GO:0043620	regulation of DNA-templated transcription in response to stress	2/105	53/18723	0.169857	DNAJB1/JUN	2
BP	GO:0071320	cellular response to cAMP	2/105	53/18723	0.169857	ZFP36L1/APP	2
BP	GO:0007093	mitotic cell cycle checkpoint signaling	3/105	129/18723	0.171317	DUSP1/SOX4/TEX14	3
BP	GO:0050673	epithelial cell proliferation	6/105	437/18723	0.172986	TNFAIP3/STAT3/ZFP36L1/CDK6/HMGB1/HMGB2	6
BP	GO:0043467	regulation of generation of precursor metabolites and energy	3/105	130/18723	0.173713	STAT3/APP/HMGB1	3
BP	GO:0002274	myeloid leukocyte activation	4/105	223/18723	0.173713	RORA/APP/HMGB1/CD74	4
BP	GO:0050920	regulation of chemotaxis	4/105	223/18723	0.173713	DUSP1/HMGB1/CD74/CCL4	4
BP	GO:0001706	endoderm formation	2/105	54/18723	0.173713	DUSP1/DUSP2	2
BP	GO:0002831	regulation of response to biotic stimulus	5/105	327/18723	0.173928	TNFAIP3/BIRC3/HLA-DRB1/HMGB1/HMGB2	5
BP	GO:0019079	viral genome replication	3/105	131/18723	0.175513	IFITM1/DDX3X/DDX5	3
BP	GO:0051090	regulation of DNA-binding transcription factor activity	6/105	440/18723	0.175513	TNFAIP3/NFKBIA/HSPA1B/STAT3/PELI1/APP	6
BP	GO:0008037	cell recognition	4/105	225/18723	0.175967	SPON2/APP/IGKC/IGLC2	4
BP	GO:0010001	glial cell differentiation	4/105	225/18723	0.175967	STAT3/APP/CDK6/SOX4	4
BP	GO:0050670	regulation of lymphocyte proliferation	4/105	225/18723	0.175967	PELI1/HLA-DRB1/HMGB1/CD74	4
BP	GO:0031113	regulation of microtubule polymerization	2/105	55/18723	0.175967	HSPA1B/STMN1	2
BP	GO:0038066	p38MAPK cascade	2/105	55/18723	0.175967	DUSP1/ZFP36L1	2
BP	GO:0043331	response to dsRNA	2/105	55/18723	0.175967	NFKBIA/PELI1	2
BP	GO:0045620	negative regulation of lymphocyte differentiation	2/105	55/18723	0.175967	HMGB1/CD74	2
BP	GO:0045667	regulation of osteoblast differentiation	3/105	132/18723	0.175967	IFITM1/DDX5/CDK6	3
BP	GO:0032944	regulation of mononuclear cell proliferation	4/105	227/18723	0.179299	PELI1/HLA-DRB1/HMGB1/CD74	4
BP	GO:0031122	cytoplasmic microtubule organization	2/105	56/18723	0.180364	HOOK2/CCDC88A	2
BP	GO:0051784	negative regulation of nuclear division	2/105	56/18723	0.180364	DUSP1/TEX14	2
BP	GO:0070534	protein K63-linked ubiquitination	2/105	56/18723	0.180364	DDX3X/PELI1	2
BP	GO:0062012	regulation of small molecule metabolic process	5/105	334/18723	0.182445	STAT3/RORA/APP/HMGB1/CD74	5
BP	GO:0001649	osteoblast differentiation	4/105	229/18723	0.182475	IFITM1/JUNB/DDX5/CDK6	4
BP	GO:0030595	leukocyte chemotaxis	4/105	230/18723	0.184172	DUSP1/HMGB1/CD74/CCL4	4
BP	GO:0006754	ATP biosynthetic process	2/105	57/18723	0.184172	STAT3/ATP5ME	2
BP	GO:0060760	positive regulation of response to cytokine stimulus	2/105	57/18723	0.184172	HSPA1B/CD74	2
BP	GO:1902017	regulation of cilium assembly	2/105	57/18723	0.184172	CCDC88A/CROCC	2
BP	GO:0050671	positive regulation of lymphocyte proliferation	3/105	137/18723	0.188661	PELI1/HMGB1/CD74	3
BP	GO:0050684	regulation of mRNA processing	3/105	137/18723	0.188661	DDX5/ZFP36L1/RBM3	3
BP	GO:0001954	positive regulation of cell-matrix adhesion	2/105	58/18723	0.188661	SKAP1/CDK6	2
BP	GO:0043666	regulation of phosphoprotein phosphatase activity	2/105	58/18723	0.188661	CALM1/PPP1R15A	2
BP	GO:0002697	regulation of immune effector process	5/105	339/18723	0.188869	IL7R/HLA-DRB1/SPON2/HMGB1/CD74	5
BP	GO:0032946	positive regulation of mononuclear cell proliferation	3/105	138/18723	0.189652	PELI1/HMGB1/CD74	3
BP	GO:0035107	appendage morphogenesis	3/105	138/18723	0.189652	ZBTB16/AFF3/SOX4	3
BP	GO:0035108	limb morphogenesis	3/105	138/18723	0.189652	ZBTB16/AFF3/SOX4	3
BP	GO:1903322	positive regulation of protein modification by small protein conjugation or removal	3/105	138/18723	0.189652	DDX3X/BIRC3/PELI1	3
BP	GO:0045930	negative regulation of mitotic cell cycle	4/105	235/18723	0.189652	DUSP1/ZFP36L1/SOX4/TEX14	4
BP	GO:0002820	negative regulation of adaptive immune response	2/105	59/18723	0.189652	SAMSN1/IL7R	2
BP	GO:0035306	positive regulation of dephosphorylation	2/105	59/18723	0.189652	CALM1/PPP1R15A	2
BP	GO:0043407	negative regulation of MAP kinase activity	2/105	59/18723	0.189652	DNAJA1/DUSP1	2
BP	GO:0050732	negative regulation of peptidyl-tyrosine phosphorylation	2/105	59/18723	0.189652	SOCS3/SAMSN1	2
BP	GO:0051568	histone H3-K4 methylation	2/105	59/18723	0.189652	KDM6A/AUTS2	2
BP	GO:2001258	negative regulation of cation channel activity	2/105	59/18723	0.189652	ANK3/CALM1	2
BP	GO:0009314	response to radiation	6/105	456/18723	0.189652	FOS/JUN/DUSP1/ERCC1/TIMP1/APP	6
BP	GO:0030216	keratinocyte differentiation	3/105	139/18723	0.189652	TXNIP/ZFP36L1/CSTA	3
BP	GO:0045598	regulation of fat cell differentiation	3/105	139/18723	0.189652	RORA/ZFP36L1/ZBTB16	3
BP	GO:0030177	positive regulation of Wnt signaling pathway	3/105	140/18723	0.192694	TNFAIP3/DDX3X/SOX4	3
BP	GO:0006289	nucleotide-excision repair	2/105	60/18723	0.193329	ERCC1/HMGB1	2
BP	GO:0030071	regulation of mitotic metaphase/anaphase transition	2/105	60/18723	0.193329	DUSP1/TEX14	2
BP	GO:0031663	lipopolysaccharide-mediated signaling pathway	2/105	60/18723	0.193329	TNFAIP3/NFKBIA	2
BP	GO:0051851	modulation by host of symbiont process	2/105	60/18723	0.193329	JUN/CCL4	2
BP	GO:0031333	negative regulation of protein-containing complex assembly	3/105	141/18723	0.193329	DDX3X/HMGB1/STMN1	3
BP	GO:0032355	response to estradiol	3/105	141/18723	0.193329	TXNIP/STAT3/DUSP1	3
BP	GO:0034341	response to interferon-gamma	3/105	141/18723	0.193329	IFITM1/CD74/CCL4	3
BP	GO:0050921	positive regulation of chemotaxis	3/105	141/18723	0.193329	HMGB1/CD74/CCL4	3
BP	GO:0009410	response to xenobiotic stimulus	6/105	462/18723	0.196029	FOS/FOSB/JUN/TXNIP/STAT3/RORA	6
BP	GO:0050729	positive regulation of inflammatory response	3/105	142/18723	0.196029	NFKBIA/NEAT1/APP	3
BP	GO:0040014	regulation of multicellular organism growth	2/105	61/18723	0.196116	STAT3/APP	2
BP	GO:0043030	regulation of macrophage activation	2/105	61/18723	0.196116	RORA/CD74	2
BP	GO:2000401	regulation of lymphocyte migration	2/105	61/18723	0.196116	APP/CCL4	2
BP	GO:0050851	antigen receptor-mediated signaling pathway	4/105	240/18723	0.196528	SKAP1/HLA-DRB1/IGKC/IGLC2	4
BP	GO:0070555	response to interleukin-1	3/105	143/18723	0.197697	RORA/APP/CCL4	3
BP	GO:0001890	placenta development	3/105	144/18723	0.19879	SOCS3/JUNB/ZFP36L1	3
BP	GO:0007091	metaphase/anaphase transition of mitotic cell cycle	2/105	62/18723	0.19879	DUSP1/TEX14	2
BP	GO:0031124	mRNA 3'-end processing	2/105	62/18723	0.19879	ZFP36L1/APP	2
BP	GO:0032615	interleukin-12 production	2/105	62/18723	0.19879	LTB/HMGB1	2
BP	GO:0032655	regulation of interleukin-12 production	2/105	62/18723	0.19879	LTB/HMGB1	2
BP	GO:0048002	antigen processing and presentation of peptide antigen	2/105	62/18723	0.19879	HLA-DRB1/CD74	2
BP	GO:0070265	necrotic cell death	2/105	62/18723	0.19879	BIRC3/PELI1	2
BP	GO:0033674	positive regulation of kinase activity	6/105	467/18723	0.199794	DDX3X/CALM1/HLA-DRB1/CCDC88A/HMGB1/CD74	6
BP	GO:0046902	regulation of mitochondrial membrane permeability	2/105	63/18723	0.202823	STAT3/GZMB	2
BP	GO:1902099	regulation of metaphase/anaphase transition of cell cycle	2/105	63/18723	0.202823	DUSP1/TEX14	2
BP	GO:2000242	negative regulation of reproductive process	2/105	63/18723	0.202823	DUSP1/TIMP1	2
BP	GO:2000756	regulation of peptidyl-lysine acetylation	2/105	63/18723	0.202823	AUTS2/SOX4	2
BP	GO:0010675	regulation of cellular carbohydrate metabolic process	3/105	146/18723	0.203392	STAT3/RORA/HMGB1	3
BP	GO:0017148	negative regulation of translation	4/105	245/18723	0.203787	DDX3X/STAT3/ZFP36L1/GZMB	4
BP	GO:0030888	regulation of B cell proliferation	2/105	64/18723	0.207199	PELI1/CD74	2
BP	GO:0046854	phosphatidylinositol phosphate biosynthetic process	2/105	64/18723	0.207199	SOCS3/INPP4B	2
BP	GO:0002720	positive regulation of cytokine production involved in immune response	2/105	65/18723	0.21069	SPON2/CD74	2
BP	GO:0010965	regulation of mitotic sister chromatid separation	2/105	65/18723	0.21069	DUSP1/TEX14	2
BP	GO:0032507	maintenance of protein location in cell	2/105	65/18723	0.21069	ANK3/CCDC88A	2
BP	GO:0044784	metaphase/anaphase transition of cell cycle	2/105	65/18723	0.21069	DUSP1/TEX14	2
BP	GO:0061512	protein localization to cilium	2/105	65/18723	0.21069	CCDC88A/CROCC	2
BP	GO:0070936	protein K48-linked ubiquitination	2/105	65/18723	0.21069	TNFAIP3/PELI1	2
BP	GO:1901988	negative regulation of cell cycle phase transition	4/105	249/18723	0.21069	DUSP1/ZFP36L1/SOX4/TEX14	4
BP	GO:0071560	cellular response to transforming growth factor beta stimulus	4/105	250/18723	0.212516	FOS/JUN/STAT3/ZFP36L1	4
BP	GO:0001959	regulation of cytokine-mediated signaling pathway	3/105	150/18723	0.212516	TNFAIP3/HSPA1B/CD74	3
BP	GO:0070665	positive regulation of leukocyte proliferation	3/105	150/18723	0.212516	PELI1/HMGB1/CD74	3
BP	GO:0045600	positive regulation of fat cell differentiation	2/105	66/18723	0.212583	ZFP36L1/ZBTB16	2
BP	GO:0050918	positive chemotaxis	2/105	66/18723	0.212583	HMGB1/HMGB2	2
BP	GO:0043410	positive regulation of MAPK cascade	6/105	480/18723	0.212583	TNIK/HLA-DRB1/APP/HMGB1/CD74/CCL4	6
BP	GO:0051092	positive regulation of NF-kappaB transcription factor activity	3/105	152/18723	0.212583	HSPA1B/STAT3/APP	3
BP	GO:0097305	response to alcohol	4/105	253/18723	0.212583	FOS/FOSB/STAT3/CALM1	4
BP	GO:0035914	skeletal muscle cell differentiation	2/105	67/18723	0.212583	FOS/DDX5	2
BP	GO:0042130	negative regulation of T cell proliferation	2/105	67/18723	0.212583	PELI1/HLA-DRB1	2
BP	GO:0051306	mitotic sister chromatid separation	2/105	67/18723	0.212583	DUSP1/TEX14	2
BP	GO:1902117	positive regulation of organelle assembly	2/105	67/18723	0.212583	CCDC88A/CROCC	2
BP	GO:2000514	regulation of CD4-positive, alpha-beta T cell activation	2/105	67/18723	0.212583	HLA-DRB1/HMGB1	2
BP	GO:0001865	NK T cell differentiation	1/105	10/18723	0.212583	ZBTB16	1
BP	GO:0001915	negative regulation of T cell mediated cytotoxicity	1/105	10/18723	0.212583	IL7R	1
BP	GO:0003183	mitral valve morphogenesis	1/105	10/18723	0.212583	SOX4	1
BP	GO:0010728	regulation of hydrogen peroxide biosynthetic process	1/105	10/18723	0.212583	STAT3	1
BP	GO:0010968	regulation of microtubule nucleation	1/105	10/18723	0.212583	HSPA1B	1
BP	GO:0031848	protection from non-homologous end joining at telomere	1/105	10/18723	0.212583	ERCC1	1
BP	GO:0032070	regulation of deoxyribonuclease activity	1/105	10/18723	0.212583	HMGB1	1
BP	GO:0033089	positive regulation of T cell differentiation in thymus	1/105	10/18723	0.212583	IL7R	1
BP	GO:0035747	natural killer cell chemotaxis	1/105	10/18723	0.212583	CCL4	1
BP	GO:0035871	protein K11-linked deubiquitination	1/105	10/18723	0.212583	TNFAIP3	1
BP	GO:0045898	regulation of RNA polymerase II transcription preinitiation complex assembly	1/105	10/18723	0.212583	HMGB1	1
BP	GO:0051342	regulation of cyclic-nucleotide phosphodiesterase activity	1/105	10/18723	0.212583	CALM1	1
BP	GO:0051409	response to nitrosative stress	1/105	10/18723	0.212583	DNAJA1	1
BP	GO:0090647	modulation of age-related behavioral decline	1/105	10/18723	0.212583	APP	1
BP	GO:1990535	neuron projection maintenance	1/105	10/18723	0.212583	APP	1
BP	GO:2000425	regulation of apoptotic cell clearance	1/105	10/18723	0.212583	HMGB1	1
BP	GO:2001223	negative regulation of neuron migration	1/105	10/18723	0.212583	STAT3	1
BP	GO:0007611	learning or memory	4/105	255/18723	0.214972	FOS/JUN/APP/ATP8A1	4
BP	GO:0016052	carbohydrate catabolic process	3/105	154/18723	0.215417	STAT3/APP/HMGB1	3
BP	GO:0009206	purine ribonucleoside triphosphate biosynthetic process	2/105	68/18723	0.215417	STAT3/ATP5ME	2
BP	GO:0031640	killing of cells of other organism	2/105	68/18723	0.215417	LYZ/HMGN2	2
BP	GO:0042267	natural killer cell mediated cytotoxicity	2/105	68/18723	0.215417	TUBB/GZMB	2
BP	GO:0071559	response to transforming growth factor beta	4/105	256/18723	0.215757	FOS/JUN/STAT3/ZFP36L1	4
BP	GO:0006606	protein import into nucleus	3/105	155/18723	0.217339	NFKBIA/TXNIP/STAT3	3
BP	GO:0034614	cellular response to reactive oxygen species	3/105	155/18723	0.217339	TNFAIP3/FOS/JUN	3
BP	GO:0050900	leukocyte migration	5/105	369/18723	0.21744	DUSP1/APP/HMGB1/CD74/CCL4	5
BP	GO:0009145	purine nucleoside triphosphate biosynthetic process	2/105	69/18723	0.21757	STAT3/ATP5ME	2
BP	GO:0034605	cellular response to heat	2/105	69/18723	0.21757	DNAJB1/HSPA1B	2
BP	GO:0031348	negative regulation of defense response	4/105	258/18723	0.21757	TNFAIP3/SOCS3/RORA/HLA-DRB1	4
BP	GO:0034765	regulation of ion transmembrane transport	6/105	491/18723	0.21757	ANK3/AHNAK/CALM1/KCNQ5/APP/CLIC3	6
BP	GO:0045862	positive regulation of proteolysis	5/105	372/18723	0.21757	HSPA1B/DDX3X/STAT3/APP/HMGB1	5
BP	GO:0002381	immunoglobulin production involved in immunoglobulin-mediated immune response	2/105	70/18723	0.21757	ERCC1/HLA-DRB1	2
BP	GO:0002253	activation of immune response	5/105	375/18723	0.21757	SKAP1/HLA-DRB1/HMGB1/IGKC/IGLC2	5
BP	GO:0001967	suckling behavior	1/105	11/18723	0.21757	APP	1
BP	GO:0002604	regulation of dendritic cell antigen processing and presentation	1/105	11/18723	0.21757	CD74	1
BP	GO:0003174	mitral valve development	1/105	11/18723	0.21757	SOX4	1
BP	GO:0021702	cerebellar Purkinje cell differentiation	1/105	11/18723	0.21757	RORA	1
BP	GO:0033210	leptin-mediated signaling pathway	1/105	11/18723	0.21757	STAT3	1
BP	GO:0033625	positive regulation of integrin activation	1/105	11/18723	0.21757	SKAP1	1
BP	GO:0033632	regulation of cell-cell adhesion mediated by integrin	1/105	11/18723	0.21757	SKAP1	1
BP	GO:0034163	regulation of toll-like receptor 9 signaling pathway	1/105	11/18723	0.21757	HMGB1	1
BP	GO:0042789	mRNA transcription by RNA polymerase II	1/105	11/18723	0.21757	STAT3	1
BP	GO:0045060	negative thymic T cell selection	1/105	11/18723	0.21757	CD74	1
BP	GO:0045654	positive regulation of megakaryocyte differentiation	1/105	11/18723	0.21757	HMGB2	1
BP	GO:0046643	regulation of gamma-delta T cell activation	1/105	11/18723	0.21757	SOX4	1
BP	GO:0048096	chromatin-mediated maintenance of transcription	1/105	11/18723	0.21757	SERTAD1	1
BP	GO:0051132	NK T cell activation	1/105	11/18723	0.21757	HSPH1	1
BP	GO:0060174	limb bud formation	1/105	11/18723	0.21757	SOX4	1
BP	GO:0060312	regulation of blood vessel remodeling	1/105	11/18723	0.21757	CST3	1
BP	GO:0060315	negative regulation of ryanodine-sensitive calcium-release channel activity	1/105	11/18723	0.21757	CALM1	1
BP	GO:0070417	cellular response to cold	1/105	11/18723	0.21757	NFKBIA	1
BP	GO:0071492	cellular response to UV-A	1/105	11/18723	0.21757	TIMP1	1
BP	GO:0071609	chemokine (C-C motif) ligand 5 production	1/105	11/18723	0.21757	DDX3X	1
BP	GO:0071649	regulation of chemokine (C-C motif) ligand 5 production	1/105	11/18723	0.21757	DDX3X	1
BP	GO:1900227	positive regulation of NLRP3 inflammasome complex assembly	1/105	11/18723	0.21757	DDX3X	1
BP	GO:1901030	positive regulation of mitochondrial outer membrane permeabilization involved in apoptotic signaling pathway	1/105	11/18723	0.21757	GZMB	1
BP	GO:1901844	regulation of cell communication by electrical coupling involved in cardiac conduction	1/105	11/18723	0.21757	CALM1	1
BP	GO:1903265	positive regulation of tumor necrosis factor-mediated signaling pathway	1/105	11/18723	0.21757	HSPA1B	1
BP	GO:1903897	regulation of PERK-mediated unfolded protein response	1/105	11/18723	0.21757	PPP1R15A	1
BP	GO:1904181	positive regulation of membrane depolarization	1/105	11/18723	0.21757	ANK3	1
BP	GO:1905050	positive regulation of metallopeptidase activity	1/105	11/18723	0.21757	STAT3	1
BP	GO:0031330	negative regulation of cellular catabolic process	4/105	262/18723	0.21757	STAT3/TIMP1/CST3/FHIT	4
BP	GO:0051170	import into nucleus	3/105	159/18723	0.217635	NFKBIA/TXNIP/STAT3	3
BP	GO:0000281	mitotic cytokinesis	2/105	71/18723	0.217635	ANK3/STMN1	2
BP	GO:0002228	natural killer cell mediated immunity	2/105	71/18723	0.217635	TUBB/GZMB	2
BP	GO:0050730	regulation of peptidyl-tyrosine phosphorylation	4/105	264/18723	0.221158	SOCS3/SAMSN1/APP/CD74	4
BP	GO:0030032	lamellipodium assembly	2/105	72/18723	0.221739	CCDC88A/AUTS2	2
BP	GO:0033045	regulation of sister chromatid segregation	2/105	72/18723	0.221739	DUSP1/TEX14	2
BP	GO:1905818	regulation of chromosome separation	2/105	72/18723	0.221739	DUSP1/TEX14	2
BP	GO:0051607	defense response to virus	4/105	265/18723	0.221973	TNFAIP3/IFITM1/BIRC3/SPON2	4
BP	GO:0140546	defense response to symbiont	4/105	265/18723	0.221973	TNFAIP3/IFITM1/BIRC3/SPON2	4
BP	GO:0051100	negative regulation of binding	3/105	162/18723	0.223955	NFKBIA/JUN/TEX14	3
BP	GO:0060759	regulation of response to cytokine stimulus	3/105	162/18723	0.223955	TNFAIP3/HSPA1B/CD74	3
BP	GO:0050848	regulation of calcium-mediated signaling	2/105	73/18723	0.223955	CALM1/CCL4	2
BP	GO:0072089	stem cell proliferation	2/105	73/18723	0.223955	ZFP36L1/HMGB2	2
BP	GO:0032412	regulation of ion transmembrane transporter activity	4/105	267/18723	0.223955	ANK3/AHNAK/CALM1/APP	4
BP	GO:0071322	cellular response to carbohydrate stimulus	3/105	163/18723	0.223955	ZFP36L1/HLA-DRB1/SOX4	3
BP	GO:0001894	tissue homeostasis	4/105	268/18723	0.223955	TNFAIP3/LYZ/IGKC/CROCC	4
BP	GO:0051348	negative regulation of transferase activity	4/105	268/18723	0.223955	TNFAIP3/DNAJA1/DUSP1/RPS20	4
BP	GO:2001242	regulation of intrinsic apoptotic signaling pathway	3/105	164/18723	0.223955	DNAJA1/DDX3X/CD74	3
BP	GO:0009201	ribonucleoside triphosphate biosynthetic process	2/105	74/18723	0.223955	STAT3/ATP5ME	2
BP	GO:0002328	pro-B cell differentiation	1/105	12/18723	0.223955	SOX4	1
BP	GO:0002903	negative regulation of B cell apoptotic process	1/105	12/18723	0.223955	CD74	1
BP	GO:0003207	cardiac chamber formation	1/105	12/18723	0.223955	SOX4	1
BP	GO:0008228	opsonization	1/105	12/18723	0.223955	SPON2	1
BP	GO:0021670	lateral ventricle development	1/105	12/18723	0.223955	CDK6	1
BP	GO:0034154	toll-like receptor 7 signaling pathway	1/105	12/18723	0.223955	DDX3X	1
BP	GO:0043380	regulation of memory T cell differentiation	1/105	12/18723	0.223955	HLA-DRB1	1
BP	GO:0043383	negative T cell selection	1/105	12/18723	0.223955	CD74	1
BP	GO:0043471	regulation of cellular carbohydrate catabolic process	1/105	12/18723	0.223955	HMGB1	1
BP	GO:0043696	dedifferentiation	1/105	12/18723	0.223955	CDK6	1
BP	GO:0043697	cell dedifferentiation	1/105	12/18723	0.223955	CDK6	1
BP	GO:0060019	radial glial cell differentiation	1/105	12/18723	0.223955	STAT3	1
BP	GO:0070493	thrombin-activated receptor signaling pathway	1/105	12/18723	0.223955	STMN1	1
BP	GO:0070816	phosphorylation of RNA polymerase II C-terminal domain	1/105	12/18723	0.223955	CCNH	1
BP	GO:0071287	cellular response to manganese ion	1/105	12/18723	0.223955	APP	1
BP	GO:0071472	cellular response to salt stress	1/105	12/18723	0.223955	ZFP36L1	1
BP	GO:1903800	positive regulation of production of miRNAs involved in gene silencing by miRNA	1/105	12/18723	0.223955	DDX5	1
BP	GO:1904667	negative regulation of ubiquitin protein ligase activity	1/105	12/18723	0.223955	RPS20	1
BP	GO:1990034	calcium ion export across plasma membrane	1/105	12/18723	0.223955	CALM1	1
BP	GO:0045913	positive regulation of carbohydrate metabolic process	2/105	75/18723	0.227109	APP/HMGB1	2
BP	GO:2001259	positive regulation of cation channel activity	2/105	75/18723	0.227109	ANK3/CALM1	2
BP	GO:0034249	negative regulation of cellular amide metabolic process	4/105	273/18723	0.230244	DDX3X/STAT3/ZFP36L1/GZMB	4
BP	GO:0086001	cardiac muscle cell action potential	2/105	76/18723	0.230244	ANK3/CALM1	2
BP	GO:0002706	regulation of lymphocyte mediated immunity	3/105	168/18723	0.230244	IL7R/HLA-DRB1/HMGB1	3
BP	GO:0002833	positive regulation of response to biotic stimulus	3/105	168/18723	0.230244	HLA-DRB1/HMGB1/HMGB2	3
BP	GO:0042176	regulation of protein catabolic process	5/105	391/18723	0.230244	TNFAIP3/HSPA1B/TIMP1/CST3/FHIT	5
BP	GO:0031016	pancreas development	2/105	77/18723	0.230244	CDK6/SOX4	2
BP	GO:0000075	cell cycle checkpoint signaling	3/105	169/18723	0.230244	DUSP1/SOX4/TEX14	3
BP	GO:1903829	positive regulation of cellular protein localization	4/105	276/18723	0.230244	ANK3/CCDC88A/GZMB/CROCC	4
BP	GO:0005513	detection of calcium ion	1/105	13/18723	0.230244	CALM1	1
BP	GO:0008298	intracellular mRNA localization	1/105	13/18723	0.230244	ZFP36L1	1
BP	GO:0009650	UV protection	1/105	13/18723	0.230244	ERCC1	1
BP	GO:0010745	negative regulation of macrophage derived foam cell differentiation	1/105	13/18723	0.230244	NFKBIA	1
BP	GO:0010960	magnesium ion homeostasis	1/105	13/18723	0.230244	ANK3	1
BP	GO:0014842	regulation of skeletal muscle satellite cell proliferation	1/105	13/18723	0.230244	STAT3	1
BP	GO:0016322	neuron remodeling	1/105	13/18723	0.230244	APP	1
BP	GO:0021694	cerebellar Purkinje cell layer formation	1/105	13/18723	0.230244	RORA	1
BP	GO:0031392	regulation of prostaglandin biosynthetic process	1/105	13/18723	0.230244	CD74	1
BP	GO:0031665	negative regulation of lipopolysaccharide-mediated signaling pathway	1/105	13/18723	0.230244	TNFAIP3	1
BP	GO:0034112	positive regulation of homotypic cell-cell adhesion	1/105	13/18723	0.230244	ANK3	1
BP	GO:0034144	negative regulation of toll-like receptor 4 signaling pathway	1/105	13/18723	0.230244	TNFAIP3	1
BP	GO:0042492	gamma-delta T cell differentiation	1/105	13/18723	0.230244	SOX4	1
BP	GO:0043247	telomere maintenance in response to DNA damage	1/105	13/18723	0.230244	ERCC1	1
BP	GO:0043379	memory T cell differentiation	1/105	13/18723	0.230244	HLA-DRB1	1
BP	GO:0048012	hepatocyte growth factor receptor signaling pathway	1/105	13/18723	0.230244	STMN1	1
BP	GO:0051280	negative regulation of release of sequestered calcium ion into cytosol	1/105	13/18723	0.230244	CALM1	1
BP	GO:0060670	branching involved in labyrinthine layer morphogenesis	1/105	13/18723	0.230244	SOCS3	1
BP	GO:0060707	trophoblast giant cell differentiation	1/105	13/18723	0.230244	SOCS3	1
BP	GO:0070914	UV-damage excision repair	1/105	13/18723	0.230244	ERCC1	1
BP	GO:0098814	spontaneous synaptic transmission	1/105	13/18723	0.230244	APP	1
BP	GO:1900044	regulation of protein K63-linked ubiquitination	1/105	13/18723	0.230244	DDX3X	1
BP	GO:1900272	negative regulation of long-term synaptic potentiation	1/105	13/18723	0.230244	APP	1
BP	GO:1902260	negative regulation of delayed rectifier potassium channel activity	1/105	13/18723	0.230244	ANK3	1
BP	GO:1903054	negative regulation of extracellular matrix organization	1/105	13/18723	0.230244	CST3	1
BP	GO:2001198	regulation of dendritic cell differentiation	1/105	13/18723	0.230244	HMGB1	1
BP	GO:0008306	associative learning	2/105	78/18723	0.230808	FOS/APP	2
BP	GO:0032024	positive regulation of insulin secretion	2/105	78/18723	0.230808	HLA-DRB1/SOX4	2
BP	GO:0043154	negative regulation of cysteine-type endopeptidase activity involved in apoptotic process	2/105	78/18723	0.230808	DDX3X/BIRC3	2
BP	GO:0090559	regulation of membrane permeability	2/105	78/18723	0.230808	STAT3/GZMB	2
BP	GO:0022898	regulation of transmembrane transporter activity	4/105	278/18723	0.231209	ANK3/AHNAK/CALM1/APP	4
BP	GO:0042129	regulation of T cell proliferation	3/105	171/18723	0.231726	PELI1/HLA-DRB1/HMGB1	3
BP	GO:0006163	purine nucleotide metabolic process	5/105	396/18723	0.233255	STAT3/RORA/APP/ATP5ME/FHIT	5
BP	GO:0007219	Notch signaling pathway	3/105	172/18723	0.233362	NFKBIA/STAT3/APP	3
BP	GO:0042770	signal transduction in response to DNA damage	3/105	172/18723	0.233362	DDX5/CD74/SOX4	3
BP	GO:0048736	appendage development	3/105	172/18723	0.233362	ZBTB16/AFF3/SOX4	3
BP	GO:0060173	limb development	3/105	172/18723	0.233362	ZBTB16/AFF3/SOX4	3
BP	GO:0006446	regulation of translational initiation	2/105	79/18723	0.233466	DDX3X/PPP1R15A	2
BP	GO:0006470	protein dephosphorylation	4/105	281/18723	0.235371	CDC14A/DUSP1/CALM1/PPP1R15A	4
BP	GO:0001570	vasculogenesis	2/105	80/18723	0.235371	JUNB/ZFP36L1	2
BP	GO:0048145	regulation of fibroblast proliferation	2/105	80/18723	0.235371	CDK6/CD74	2
BP	GO:0044262	cellular carbohydrate metabolic process	4/105	283/18723	0.235371	INPP4B/STAT3/RORA/HMGB1	4
BP	GO:0048771	tissue remodeling	3/105	175/18723	0.235371	TNFAIP3/TIMP1/CST3	3
BP	GO:0002467	germinal center formation	1/105	14/18723	0.235371	TNFAIP3	1
BP	GO:0010457	centriole-centriole cohesion	1/105	14/18723	0.235371	CROCC	1
BP	GO:0031115	negative regulation of microtubule polymerization	1/105	14/18723	0.235371	STMN1	1
BP	GO:0043517	positive regulation of DNA damage response, signal transduction by p53 class mediator	1/105	14/18723	0.235371	DDX5	1
BP	GO:0043558	regulation of translational initiation in response to stress	1/105	14/18723	0.235371	PPP1R15A	1
BP	GO:0045059	positive thymic T cell selection	1/105	14/18723	0.235371	CD74	1
BP	GO:0045820	negative regulation of glycolytic process	1/105	14/18723	0.235371	STAT3	1
BP	GO:0061043	regulation of vascular wound healing	1/105	14/18723	0.235371	TNFAIP3	1
BP	GO:0070141	response to UV-A	1/105	14/18723	0.235371	TIMP1	1
BP	GO:0072540	T-helper 17 cell lineage commitment	1/105	14/18723	0.235371	STAT3	1
BP	GO:0090239	regulation of histone H4 acetylation	1/105	14/18723	0.235371	AUTS2	1
BP	GO:0090715	immunological memory formation process	1/105	14/18723	0.235371	HLA-DRB1	1
BP	GO:1902166	negative regulation of intrinsic apoptotic signaling pathway in response to DNA damage by p53 class mediator	1/105	14/18723	0.235371	CD74	1
BP	GO:1902916	positive regulation of protein polyubiquitination	1/105	14/18723	0.235371	DDX3X	1
BP	GO:1905049	negative regulation of metallopeptidase activity	1/105	14/18723	0.235371	TIMP1	1
BP	GO:2001140	positive regulation of phospholipid transport	1/105	14/18723	0.235371	ATP8A1	1
BP	GO:2001171	positive regulation of ATP biosynthetic process	1/105	14/18723	0.235371	STAT3	1
BP	GO:0072659	protein localization to plasma membrane	4/105	284/18723	0.235371	ANK3/SKAP1/TNIK/CCDC88A	4
BP	GO:0006096	glycolytic process	2/105	81/18723	0.235371	STAT3/APP	2
BP	GO:0048144	fibroblast proliferation	2/105	81/18723	0.235371	CDK6/CD74	2
BP	GO:0051817	modulation of process of other organism involved in symbiotic interaction	2/105	81/18723	0.235371	JUN/CCL4	2
BP	GO:2001021	negative regulation of response to DNA damage stimulus	2/105	81/18723	0.235371	ERCC1/CD74	2
BP	GO:0001910	regulation of leukocyte mediated cytotoxicity	2/105	82/18723	0.236264	IL7R/HLA-DRB1	2
BP	GO:0006757	ATP generation from ADP	2/105	82/18723	0.236264	STAT3/APP	2
BP	GO:0009205	purine ribonucleoside triphosphate metabolic process	2/105	82/18723	0.236264	STAT3/ATP5ME	2
BP	GO:0060395	SMAD protein signal transduction	2/105	82/18723	0.236264	FOS/JUN	2
BP	GO:0140014	mitotic nuclear division	4/105	287/18723	0.236264	HSPA1B/CDC14A/DUSP1/TEX14	4
BP	GO:0034599	cellular response to oxidative stress	4/105	288/18723	0.236264	TNFAIP3/FOS/HSPA1B/JUN	4
BP	GO:0046785	microtubule polymerization	2/105	83/18723	0.236264	HSPA1B/STMN1	2
BP	GO:0050672	negative regulation of lymphocyte proliferation	2/105	83/18723	0.236264	PELI1/HLA-DRB1	2
BP	GO:0051899	membrane depolarization	2/105	83/18723	0.236264	ANK3/JUN	2
BP	GO:0001936	regulation of endothelial cell proliferation	3/105	179/18723	0.236264	STAT3/HMGB1/HMGB2	3
BP	GO:0010950	positive regulation of endopeptidase activity	3/105	179/18723	0.236264	DDX3X/STAT3/HMGB1	3
BP	GO:0001503	ossification	5/105	408/18723	0.236264	IFITM1/JUNB/DDX5/ZBTB16/CDK6	5
BP	GO:0034504	protein localization to nucleus	4/105	290/18723	0.236264	NFKBIA/TXNIP/STAT3/ZBTB16	4
BP	GO:0043409	negative regulation of MAPK cascade	3/105	180/18723	0.236264	DNAJA1/DUSP1/DUSP2	3
BP	GO:0010921	regulation of phosphatase activity	2/105	84/18723	0.236264	CALM1/PPP1R15A	2
BP	GO:0032370	positive regulation of lipid transport	2/105	84/18723	0.236264	NFKBIA/ATP8A1	2
BP	GO:0032945	negative regulation of mononuclear cell proliferation	2/105	84/18723	0.236264	PELI1/HLA-DRB1	2
BP	GO:0045445	myoblast differentiation	2/105	84/18723	0.236264	DDX5/ZFP36L1	2
BP	GO:0098586	cellular response to virus	2/105	84/18723	0.236264	DDX3X/BIRC3	2
BP	GO:1900542	regulation of purine nucleotide metabolic process	2/105	84/18723	0.236264	STAT3/APP	2
BP	GO:0000722	telomere maintenance via recombination	1/105	15/18723	0.236264	ERCC1	1
BP	GO:0001325	formation of extrachromosomal circular DNA	1/105	15/18723	0.236264	ERCC1	1
BP	GO:0002836	positive regulation of response to tumor cell	1/105	15/18723	0.236264	HLA-DRB1	1
BP	GO:0002839	positive regulation of immune response to tumor cell	1/105	15/18723	0.236264	HLA-DRB1	1
BP	GO:0010273	detoxification of copper ion	1/105	15/18723	0.236264	MT2A	1
BP	GO:0010713	negative regulation of collagen metabolic process	1/105	15/18723	0.236264	CST3	1
BP	GO:0014841	skeletal muscle satellite cell proliferation	1/105	15/18723	0.236264	STAT3	1
BP	GO:0014857	regulation of skeletal muscle cell proliferation	1/105	15/18723	0.236264	STAT3	1
BP	GO:0021542	dentate gyrus development	1/105	15/18723	0.236264	CDK6	1
BP	GO:0023035	CD40 signaling pathway	1/105	15/18723	0.236264	TNFAIP3	1
BP	GO:0042994	cytoplasmic sequestering of transcription factor	1/105	15/18723	0.236264	NFKBIA	1
BP	GO:0043508	negative regulation of JUN kinase activity	1/105	15/18723	0.236264	DNAJA1	1
BP	GO:0043518	negative regulation of DNA damage response, signal transduction by p53 class mediator	1/105	15/18723	0.236264	CD74	1
BP	GO:0048569	post-embryonic animal organ development	1/105	15/18723	0.236264	ERCC1	1
BP	GO:0051284	positive regulation of sequestering of calcium ion	1/105	15/18723	0.236264	CALM1	1
BP	GO:0060413	atrial septum morphogenesis	1/105	15/18723	0.236264	SOX4	1
BP	GO:0090594	inflammatory response to wounding	1/105	15/18723	0.236264	TIMP1	1
BP	GO:0090656	t-circle formation	1/105	15/18723	0.236264	ERCC1	1
BP	GO:0090737	telomere maintenance via telomere trimming	1/105	15/18723	0.236264	ERCC1	1
BP	GO:1900102	negative regulation of endoplasmic reticulum unfolded protein response	1/105	15/18723	0.236264	PPP1R15A	1
BP	GO:1900153	positive regulation of nuclear-transcribed mRNA catabolic process, deadenylation-dependent decay	1/105	15/18723	0.236264	ZFP36L1	1
BP	GO:1901660	calcium ion export	1/105	15/18723	0.236264	CALM1	1
BP	GO:1901841	regulation of high voltage-gated calcium channel activity	1/105	15/18723	0.236264	CALM1	1
BP	GO:1903799	negative regulation of production of miRNAs involved in gene silencing by miRNA	1/105	15/18723	0.236264	STAT3	1
BP	GO:1904424	regulation of GTP binding	1/105	15/18723	0.236264	STMN1	1
BP	GO:1990169	stress response to copper ion	1/105	15/18723	0.236264	MT2A	1
BP	GO:2000345	regulation of hepatocyte proliferation	1/105	15/18723	0.236264	TNFAIP3	1
BP	GO:2001138	regulation of phospholipid transport	1/105	15/18723	0.236264	ATP8A1	1
BP	GO:2001279	regulation of unsaturated fatty acid biosynthetic process	1/105	15/18723	0.236264	CD74	1
BP	GO:0002429	immune response-activating cell surface receptor signaling pathway	4/105	291/18723	0.236513	SKAP1/HLA-DRB1/IGKC/IGLC2	4
BP	GO:0002757	immune response-activating signal transduction	4/105	291/18723	0.236513	SKAP1/HLA-DRB1/IGKC/IGLC2	4
BP	GO:0097696	receptor signaling pathway via STAT	3/105	181/18723	0.237591	SOCS3/STAT3/IL7R	3
BP	GO:0009142	nucleoside triphosphate biosynthetic process	2/105	85/18723	0.239196	STAT3/ATP5ME	2
BP	GO:0032092	positive regulation of protein binding	2/105	85/18723	0.239196	PLCL1/APP	2
BP	GO:0010948	negative regulation of cell cycle process	4/105	294/18723	0.240346	DUSP1/ZFP36L1/SOX4/TEX14	4
BP	GO:0006140	regulation of nucleotide metabolic process	2/105	86/18723	0.240346	STAT3/APP	2
BP	GO:0032413	negative regulation of ion transmembrane transporter activity	2/105	86/18723	0.240346	ANK3/CALM1	2
BP	GO:0034103	regulation of tissue remodeling	2/105	86/18723	0.240346	TNFAIP3/CST3	2
BP	GO:2000117	negative regulation of cysteine-type endopeptidase activity	2/105	86/18723	0.240346	DDX3X/BIRC3	2
BP	GO:0007051	spindle organization	3/105	184/18723	0.240346	HSPA1B/TUBB/STMN1	3
BP	GO:0072521	purine-containing compound metabolic process	5/105	416/18723	0.240346	STAT3/RORA/APP/ATP5ME/FHIT	5
BP	GO:0050890	cognition	4/105	296/18723	0.240346	FOS/JUN/APP/ATP8A1	4
BP	GO:0016311	dephosphorylation	5/105	417/18723	0.240346	CDC14A/INPP4B/DUSP1/CALM1/PPP1R15A	5
BP	GO:1903578	regulation of ATP metabolic process	2/105	87/18723	0.240346	STAT3/APP	2
BP	GO:0043433	negative regulation of DNA-binding transcription factor activity	3/105	185/18723	0.240346	TNFAIP3/NFKBIA/PELI1	3
BP	GO:0002399	MHC class II protein complex assembly	1/105	16/18723	0.240346	HLA-DRB1	1
BP	GO:0002503	peptide antigen assembly with MHC class II protein complex	1/105	16/18723	0.240346	HLA-DRB1	1
BP	GO:0002830	positive regulation of type 2 immune response	1/105	16/18723	0.240346	CD74	1
BP	GO:0005980	glycogen catabolic process	1/105	16/18723	0.240346	HMGB1	1
BP	GO:0006266	DNA ligation	1/105	16/18723	0.240346	HMGB1	1
BP	GO:0030033	microvillus assembly	1/105	16/18723	0.240346	TNIK	1
BP	GO:0033631	cell-cell adhesion mediated by integrin	1/105	16/18723	0.240346	SKAP1	1
BP	GO:0034116	positive regulation of heterotypic cell-cell adhesion	1/105	16/18723	0.240346	SKAP1	1
BP	GO:0035970	peptidyl-threonine dephosphorylation	1/105	16/18723	0.240346	DUSP1	1
BP	GO:0043923	positive regulation by host of viral transcription	1/105	16/18723	0.240346	JUN	1
BP	GO:0045779	negative regulation of bone resorption	1/105	16/18723	0.240346	TNFAIP3	1
BP	GO:0045838	positive regulation of membrane potential	1/105	16/18723	0.240346	ANK3	1
BP	GO:0071639	positive regulation of monocyte chemotactic protein-1 production	1/105	16/18723	0.240346	HMGB1	1
BP	GO:0090231	regulation of spindle checkpoint	1/105	16/18723	0.240346	DUSP1	1
BP	GO:0090266	regulation of mitotic cell cycle spindle assembly checkpoint	1/105	16/18723	0.240346	DUSP1	1
BP	GO:1901163	regulation of trophoblast cell migration	1/105	16/18723	0.240346	TIMP1	1
BP	GO:1902165	regulation of intrinsic apoptotic signaling pathway in response to DNA damage by p53 class mediator	1/105	16/18723	0.240346	CD74	1
BP	GO:1903504	regulation of mitotic spindle checkpoint	1/105	16/18723	0.240346	DUSP1	1
BP	GO:1904683	regulation of metalloendopeptidase activity	1/105	16/18723	0.240346	STAT3	1
BP	GO:1905906	regulation of amyloid fibril formation	1/105	16/18723	0.240346	APP	1
BP	GO:2000651	positive regulation of sodium ion transmembrane transporter activity	1/105	16/18723	0.240346	ANK3	1
BP	GO:2001044	regulation of integrin-mediated signaling pathway	1/105	16/18723	0.240346	TIMP1	1
BP	GO:0120032	regulation of plasma membrane bounded cell projection assembly	3/105	186/18723	0.242226	CCDC88A/AUTS2/CROCC	3
BP	GO:1902115	regulation of organelle assembly	3/105	186/18723	0.242226	HSPA1B/CCDC88A/CROCC	3
BP	GO:0009144	purine nucleoside triphosphate metabolic process	2/105	88/18723	0.24266	STAT3/ATP5ME	2
BP	GO:0031110	regulation of microtubule polymerization or depolymerization	2/105	88/18723	0.24266	HSPA1B/STMN1	2
BP	GO:0050829	defense response to Gram-negative bacterium	2/105	88/18723	0.24266	LYZ/HMGB2	2
BP	GO:0032102	negative regulation of response to external stimulus	5/105	420/18723	0.24266	TNFAIP3/SOCS3/DUSP1/RORA/HLA-DRB1	5
BP	GO:0033044	regulation of chromosome organization	3/105	187/18723	0.243206	DUSP1/ERCC1/TEX14	3
BP	GO:0060491	regulation of cell projection assembly	3/105	188/18723	0.243206	CCDC88A/AUTS2/CROCC	3
BP	GO:0009199	ribonucleoside triphosphate metabolic process	2/105	89/18723	0.243206	STAT3/ATP5ME	2
BP	GO:0042063	gliogenesis	4/105	301/18723	0.243206	STAT3/APP/CDK6/SOX4	4
BP	GO:0048608	reproductive structure development	5/105	424/18723	0.243206	SOCS3/JUNB/ERCC1/ZFP36L1/HMGB2	5
BP	GO:0034644	cellular response to UV	2/105	90/18723	0.243206	ERCC1/TIMP1	2
BP	GO:0035304	regulation of protein dephosphorylation	2/105	90/18723	0.243206	CALM1/PPP1R15A	2
BP	GO:0046031	ADP metabolic process	2/105	90/18723	0.243206	STAT3/APP	2
BP	GO:0097581	lamellipodium organization	2/105	90/18723	0.243206	CCDC88A/AUTS2	2
BP	GO:0051222	positive regulation of protein transport	4/105	303/18723	0.243206	ANK3/HLA-DRB1/GZMB/SOX4	4
BP	GO:0001780	neutrophil homeostasis	1/105	17/18723	0.243206	HMGB1	1
BP	GO:0006474	N-terminal protein amino acid acetylation	1/105	17/18723	0.243206	SOX4	1
BP	GO:0007096	regulation of exit from mitosis	1/105	17/18723	0.243206	CDC14A	1
BP	GO:0009251	glucan catabolic process	1/105	17/18723	0.243206	HMGB1	1
BP	GO:0010715	regulation of extracellular matrix disassembly	1/105	17/18723	0.243206	CST3	1
BP	GO:0014856	skeletal muscle cell proliferation	1/105	17/18723	0.243206	STAT3	1
BP	GO:0016045	detection of bacterium	1/105	17/18723	0.243206	HLA-DRB1	1
BP	GO:0021692	cerebellar Purkinje cell layer morphogenesis	1/105	17/18723	0.243206	RORA	1
BP	GO:0021924	cell proliferation in external granule layer	1/105	17/18723	0.243206	RORA	1
BP	GO:0021930	cerebellar granule cell precursor proliferation	1/105	17/18723	0.243206	RORA	1
BP	GO:0033623	regulation of integrin activation	1/105	17/18723	0.243206	SKAP1	1
BP	GO:0036092	phosphatidylinositol-3-phosphate biosynthetic process	1/105	17/18723	0.243206	INPP4B	1
BP	GO:0042532	negative regulation of tyrosine phosphorylation of STAT protein	1/105	17/18723	0.243206	SOCS3	1
BP	GO:0042753	positive regulation of circadian rhythm	1/105	17/18723	0.243206	RORA	1
BP	GO:0045591	positive regulation of regulatory T cell differentiation	1/105	17/18723	0.243206	HLA-DRB1	1
BP	GO:0045815	positive regulation of gene expression, epigenetic	1/105	17/18723	0.243206	SERTAD1	1
BP	GO:0046068	cGMP metabolic process	1/105	17/18723	0.243206	RORA	1
BP	GO:0046855	inositol phosphate dephosphorylation	1/105	17/18723	0.243206	INPP4B	1
BP	GO:0061158	3'-UTR-mediated mRNA destabilization	1/105	17/18723	0.243206	ZFP36L1	1
BP	GO:0061450	trophoblast cell migration	1/105	17/18723	0.243206	TIMP1	1
BP	GO:0070206	protein trimerization	1/105	17/18723	0.243206	CD74	1
BP	GO:0070875	positive regulation of glycogen metabolic process	1/105	17/18723	0.243206	HMGB1	1
BP	GO:0090399	replicative senescence	1/105	17/18723	0.243206	ERCC1	1
BP	GO:0090713	immunological memory process	1/105	17/18723	0.243206	HLA-DRB1	1
BP	GO:1900034	regulation of cellular response to heat	1/105	17/18723	0.243206	DNAJB1	1
BP	GO:0031331	positive regulation of cellular catabolic process	5/105	427/18723	0.245031	TNFAIP3/HSPA1B/ZFP36L1/APP/HMGB1	5
BP	GO:0061458	reproductive system development	5/105	427/18723	0.245031	SOCS3/JUNB/ERCC1/ZFP36L1/HMGB2	5
BP	GO:0050821	protein stabilization	3/105	191/18723	0.245031	HSPA1B/CCNH/SOX4	3
BP	GO:0002065	columnar/cuboidal epithelial cell differentiation	2/105	91/18723	0.245031	CDK6/SOX4	2
BP	GO:0051492	regulation of stress fiber assembly	2/105	91/18723	0.245031	CCDC88A/STMN1	2
BP	GO:0051983	regulation of chromosome segregation	2/105	91/18723	0.245031	DUSP1/TEX14	2
BP	GO:0006310	DNA recombination	4/105	305/18723	0.245031	ERCC1/IL7R/HMGB1/HMGB2	4
BP	GO:0043254	regulation of protein-containing complex assembly	5/105	428/18723	0.245812	HSPA1B/SKAP1/DDX3X/HMGB1/STMN1	5
BP	GO:0001935	endothelial cell proliferation	3/105	193/18723	0.248093	STAT3/HMGB1/HMGB2	3
BP	GO:0006909	phagocytosis	4/105	308/18723	0.248093	SPON2/HMGB1/IGKC/IGLC2	4
BP	GO:1901019	regulation of calcium ion transmembrane transporter activity	2/105	93/18723	0.248093	AHNAK/CALM1	2
BP	GO:1901992	positive regulation of mitotic cell cycle phase transition	2/105	93/18723	0.248093	DDX3X/APP	2
BP	GO:0002295	T-helper cell lineage commitment	1/105	18/18723	0.248093	STAT3	1
BP	GO:0002501	peptide antigen assembly with MHC protein complex	1/105	18/18723	0.248093	HLA-DRB1	1
BP	GO:0002544	chronic inflammatory response	1/105	18/18723	0.248093	TNFAIP3	1
BP	GO:0002643	regulation of tolerance induction	1/105	18/18723	0.248093	HMGB1	1
BP	GO:0021534	cell proliferation in hindbrain	1/105	18/18723	0.248093	RORA	1
BP	GO:0034162	toll-like receptor 9 signaling pathway	1/105	18/18723	0.248093	HMGB1	1
BP	GO:0036499	PERK-mediated unfolded protein response	1/105	18/18723	0.248093	PPP1R15A	1
BP	GO:0044247	cellular polysaccharide catabolic process	1/105	18/18723	0.248093	HMGB1	1
BP	GO:0046838	phosphorylated carbohydrate dephosphorylation	1/105	18/18723	0.248093	INPP4B	1
BP	GO:0046851	negative regulation of bone remodeling	1/105	18/18723	0.248093	TNFAIP3	1
BP	GO:0050665	hydrogen peroxide biosynthetic process	1/105	18/18723	0.248093	STAT3	1
BP	GO:0051447	negative regulation of meiotic cell cycle	1/105	18/18723	0.248093	DUSP1	1
BP	GO:0060716	labyrinthine layer blood vessel development	1/105	18/18723	0.248093	JUNB	1
BP	GO:0061484	hematopoietic stem cell homeostasis	1/105	18/18723	0.248093	SOX4	1
BP	GO:0061687	detoxification of inorganic compound	1/105	18/18723	0.248093	MT2A	1
BP	GO:0097709	connective tissue replacement	1/105	18/18723	0.248093	TIMP1	1
BP	GO:1900151	regulation of nuclear-transcribed mRNA catabolic process, deadenylation-dependent decay	1/105	18/18723	0.248093	ZFP36L1	1
BP	GO:1900225	regulation of NLRP3 inflammasome complex assembly	1/105	18/18723	0.248093	DDX3X	1
BP	GO:1900242	regulation of synaptic vesicle endocytosis	1/105	18/18723	0.248093	CALM1	1
BP	GO:1901673	regulation of mitotic spindle assembly	1/105	18/18723	0.248093	HSPA1B	1
BP	GO:0032409	regulation of transporter activity	4/105	310/18723	0.249211	ANK3/AHNAK/CALM1/APP	4
BP	GO:0019080	viral gene expression	2/105	94/18723	0.250478	JUN/CCL4	2
BP	GO:0030316	osteoclast differentiation	2/105	94/18723	0.250478	FOS/JUNB	2
BP	GO:0051702	biological process involved in interaction with symbiont	2/105	94/18723	0.250478	JUN/CCL4	2
BP	GO:1990830	cellular response to leukemia inhibitory factor	2/105	94/18723	0.250478	SOCS3/TEX14	2
BP	GO:0008593	regulation of Notch signaling pathway	2/105	95/18723	0.252588	NFKBIA/STAT3	2
BP	GO:1990823	response to leukemia inhibitory factor	2/105	95/18723	0.252588	SOCS3/TEX14	2
BP	GO:0007179	transforming growth factor beta receptor signaling pathway	3/105	198/18723	0.252588	FOS/JUN/STAT3	3
BP	GO:0060249	anatomical structure homeostasis	4/105	314/18723	0.252588	TNFAIP3/LYZ/IGKC/CROCC	4
BP	GO:0002768	immune response-regulating cell surface receptor signaling pathway	4/105	315/18723	0.252588	SKAP1/HLA-DRB1/IGKC/IGLC2	4
BP	GO:0002718	regulation of cytokine production involved in immune response	2/105	96/18723	0.252588	SPON2/CD74	2
BP	GO:0034620	cellular response to unfolded protein	2/105	96/18723	0.252588	HSPA1B/PPP1R15A	2
BP	GO:0051304	chromosome separation	2/105	96/18723	0.252588	DUSP1/TEX14	2
BP	GO:1904035	regulation of epithelial cell apoptotic process	2/105	96/18723	0.252588	TNFAIP3/ZFP36L1	2
BP	GO:0042098	T cell proliferation	3/105	199/18723	0.252588	PELI1/HLA-DRB1/HMGB1	3
BP	GO:0002281	macrophage activation involved in immune response	1/105	19/18723	0.252588	HMGB1	1
BP	GO:0002396	MHC protein complex assembly	1/105	19/18723	0.252588	HLA-DRB1	1
BP	GO:0002483	antigen processing and presentation of endogenous peptide antigen	1/105	19/18723	0.252588	HLA-DRB1	1
BP	GO:0002902	regulation of B cell apoptotic process	1/105	19/18723	0.252588	CD74	1
BP	GO:0006977	DNA damage response, signal transduction by p53 class mediator resulting in cell cycle arrest	1/105	19/18723	0.252588	SOX4	1
BP	GO:0008356	asymmetric cell division	1/105	19/18723	0.252588	ZBTB16	1
BP	GO:0032026	response to magnesium ion	1/105	19/18723	0.252588	ANK3	1
BP	GO:0042776	mitochondrial ATP synthesis coupled proton transport	1/105	19/18723	0.252588	ATP5ME	1
BP	GO:0044320	cellular response to leptin stimulus	1/105	19/18723	0.252588	STAT3	1
BP	GO:0044546	NLRP3 inflammasome complex assembly	1/105	19/18723	0.252588	DDX3X	1
BP	GO:0045821	positive regulation of glycolytic process	1/105	19/18723	0.252588	APP	1
BP	GO:0048245	eosinophil chemotaxis	1/105	19/18723	0.252588	CCL4	1
BP	GO:0051444	negative regulation of ubiquitin-protein transferase activity	1/105	19/18723	0.252588	RPS20	1
BP	GO:0051571	positive regulation of histone H3-K4 methylation	1/105	19/18723	0.252588	AUTS2	1
BP	GO:0071545	inositol phosphate catabolic process	1/105	19/18723	0.252588	INPP4B	1
BP	GO:0097501	stress response to metal ion	1/105	19/18723	0.252588	MT2A	1
BP	GO:0140131	positive regulation of lymphocyte chemotaxis	1/105	19/18723	0.252588	CCL4	1
BP	GO:0002791	regulation of peptide secretion	3/105	200/18723	0.255073	HLA-DRB1/CD74/SOX4	3
BP	GO:0035335	peptidyl-tyrosine dephosphorylation	2/105	97/18723	0.255383	CDC14A/DUSP1	2
BP	GO:1901216	positive regulation of neuron death	2/105	97/18723	0.255383	FOS/JUN	2
BP	GO:1990868	response to chemokine	2/105	97/18723	0.255383	DUSP1/CCL4	2
BP	GO:1990869	cellular response to chemokine	2/105	97/18723	0.255383	DUSP1/CCL4	2
BP	GO:0006473	protein acetylation	3/105	201/18723	0.256358	DDX3X/AUTS2/SOX4	3
BP	GO:0065004	protein-DNA complex assembly	3/105	201/18723	0.256358	HMGB1/HMGB2/TCF4	3
BP	GO:0016055	Wnt signaling pathway	5/105	444/18723	0.256873	TNFAIP3/DDX3X/TNIK/APP/SOX4	5
BP	GO:1904951	positive regulation of establishment of protein localization	4/105	319/18723	0.256873	ANK3/HLA-DRB1/GZMB/SOX4	4
BP	GO:0009913	epidermal cell differentiation	3/105	202/18723	0.256873	TXNIP/ZFP36L1/CSTA	3
BP	GO:0090087	regulation of peptide transport	3/105	202/18723	0.256873	HLA-DRB1/CD74/SOX4	3
BP	GO:0002367	cytokine production involved in immune response	2/105	98/18723	0.256873	SPON2/CD74	2
BP	GO:0009895	negative regulation of catabolic process	4/105	320/18723	0.256873	STAT3/TIMP1/CST3/FHIT	4
BP	GO:0198738	cell-cell signaling by wnt	5/105	446/18723	0.256873	TNFAIP3/DDX3X/TNIK/APP/SOX4	5
BP	GO:0000272	polysaccharide catabolic process	1/105	20/18723	0.256873	HMGB1	1
BP	GO:0002577	regulation of antigen processing and presentation	1/105	20/18723	0.256873	CD74	1
BP	GO:0003215	cardiac right ventricle morphogenesis	1/105	20/18723	0.256873	SOX4	1
BP	GO:0007097	nuclear migration	1/105	20/18723	0.256873	SYNE2	1
BP	GO:0010042	response to manganese ion	1/105	20/18723	0.256873	APP	1
BP	GO:0010523	negative regulation of calcium ion transport into cytosol	1/105	20/18723	0.256873	CALM1	1
BP	GO:0010801	negative regulation of peptidyl-threonine phosphorylation	1/105	20/18723	0.256873	CALM1	1
BP	GO:0032332	positive regulation of chondrocyte differentiation	1/105	20/18723	0.256873	ZBTB16	1
BP	GO:0039535	regulation of RIG-I signaling pathway	1/105	20/18723	0.256873	BIRC3	1
BP	GO:0043984	histone H4-K16 acetylation	1/105	20/18723	0.256873	AUTS2	1
BP	GO:0045063	T-helper 1 cell differentiation	1/105	20/18723	0.256873	HMGB1	1
BP	GO:0046629	gamma-delta T cell activation	1/105	20/18723	0.256873	SOX4	1
BP	GO:0071243	cellular response to arsenic-containing substance	1/105	20/18723	0.256873	DDX3X	1
BP	GO:0098543	detection of other organism	1/105	20/18723	0.256873	HLA-DRB1	1
BP	GO:0140632	inflammasome complex assembly	1/105	20/18723	0.256873	DDX3X	1
BP	GO:1901386	negative regulation of voltage-gated calcium channel activity	1/105	20/18723	0.256873	CALM1	1
BP	GO:1903817	negative regulation of voltage-gated potassium channel activity	1/105	20/18723	0.256873	ANK3	1
BP	GO:0006165	nucleoside diphosphate phosphorylation	2/105	99/18723	0.256873	STAT3/APP	2
BP	GO:0031341	regulation of cell killing	2/105	99/18723	0.256873	IL7R/HLA-DRB1	2
BP	GO:0071383	cellular response to steroid hormone stimulus	3/105	204/18723	0.257874	DNAJA1/DDX5/ZFP36L1	3
BP	GO:0061640	cytoskeleton-dependent cytokinesis	2/105	100/18723	0.26042	ANK3/STMN1	2
BP	GO:0110020	regulation of actomyosin structure organization	2/105	100/18723	0.26042	CCDC88A/STMN1	2
BP	GO:0008544	epidermis development	4/105	324/18723	0.260802	TXNIP/ZFP36L1/HLA-DRB1/CSTA	4
BP	GO:0017038	protein import	3/105	206/18723	0.260802	NFKBIA/TXNIP/STAT3	3
BP	GO:0046939	nucleotide phosphorylation	2/105	101/18723	0.260802	STAT3/APP	2
BP	GO:0048024	regulation of mRNA splicing, via spliceosome	2/105	101/18723	0.260802	DDX5/RBM3	2
BP	GO:0002689	negative regulation of leukocyte chemotaxis	1/105	21/18723	0.260802	DUSP1	1
BP	GO:0006123	mitochondrial electron transport, cytochrome c to oxygen	1/105	21/18723	0.260802	COX6C	1
BP	GO:0007289	spermatid nucleus differentiation	1/105	21/18723	0.260802	HMGB2	1
BP	GO:0007617	mating behavior	1/105	21/18723	0.260802	APP	1
BP	GO:0021533	cell differentiation in hindbrain	1/105	21/18723	0.260802	RORA	1
BP	GO:0033630	positive regulation of cell adhesion mediated by integrin	1/105	21/18723	0.260802	SKAP1	1
BP	GO:0035020	regulation of Rac protein signal transduction	1/105	21/18723	0.260802	AUTS2	1
BP	GO:0035455	response to interferon-alpha	1/105	21/18723	0.260802	IFITM1	1
BP	GO:0043373	CD4-positive, alpha-beta T cell lineage commitment	1/105	21/18723	0.260802	STAT3	1
BP	GO:0046597	negative regulation of viral entry into host cell	1/105	21/18723	0.260802	IFITM1	1
BP	GO:0048485	sympathetic nervous system development	1/105	21/18723	0.260802	SOX4	1
BP	GO:0070269	pyroptosis	1/105	21/18723	0.260802	GZMB	1
BP	GO:0071605	monocyte chemotactic protein-1 production	1/105	21/18723	0.260802	HMGB1	1
BP	GO:0071637	regulation of monocyte chemotactic protein-1 production	1/105	21/18723	0.260802	HMGB1	1
BP	GO:0090026	positive regulation of monocyte chemotaxis	1/105	21/18723	0.260802	HMGB1	1
BP	GO:0099515	actin filament-based transport	1/105	21/18723	0.260802	SYNE2	1
BP	GO:1900118	negative regulation of execution phase of apoptosis	1/105	21/18723	0.260802	MTRNR2L12	1
BP	GO:1901028	regulation of mitochondrial outer membrane permeabilization involved in apoptotic signaling pathway	1/105	21/18723	0.260802	GZMB	1
BP	GO:1902254	negative regulation of intrinsic apoptotic signaling pathway by p53 class mediator	1/105	21/18723	0.260802	CD74	1
BP	GO:1902259	regulation of delayed rectifier potassium channel activity	1/105	21/18723	0.260802	ANK3	1
BP	GO:1902307	positive regulation of sodium ion transmembrane transport	1/105	21/18723	0.260802	ANK3	1
BP	GO:1903427	negative regulation of reactive oxygen species biosynthetic process	1/105	21/18723	0.260802	STAT3	1
BP	GO:2001014	regulation of skeletal muscle cell differentiation	1/105	21/18723	0.260802	DDX5	1
BP	GO:0051235	maintenance of location	4/105	327/18723	0.261592	ANK3/NFKBIA/CALM1/CCDC88A	4
BP	GO:1904063	negative regulation of cation transmembrane transport	2/105	102/18723	0.261592	ANK3/CALM1	2
BP	GO:0030111	regulation of Wnt signaling pathway	4/105	328/18723	0.263208	TNFAIP3/DDX3X/APP/SOX4	4
BP	GO:0043281	regulation of cysteine-type endopeptidase activity involved in apoptotic process	3/105	209/18723	0.263208	DDX3X/BIRC3/HMGB1	3
BP	GO:1902905	positive regulation of supramolecular fiber organization	3/105	209/18723	0.263208	HSPA1B/CCDC88A/APP	3
BP	GO:0009135	purine nucleoside diphosphate metabolic process	2/105	103/18723	0.26406	STAT3/APP	2
BP	GO:0009179	purine ribonucleoside diphosphate metabolic process	2/105	103/18723	0.26406	STAT3/APP	2
BP	GO:0030593	neutrophil chemotaxis	2/105	103/18723	0.26406	CD74/CCL4	2
BP	GO:0090277	positive regulation of peptide hormone secretion	2/105	103/18723	0.26406	HLA-DRB1/SOX4	2
BP	GO:0071214	cellular response to abiotic stimulus	4/105	331/18723	0.264984	DDX3X/ERCC1/TIMP1/ZFP36L1	4
BP	GO:0104004	cellular response to environmental stimulus	4/105	331/18723	0.264984	DDX3X/ERCC1/TIMP1/ZFP36L1	4
BP	GO:0002320	lymphoid progenitor cell differentiation	1/105	22/18723	0.264984	SOX4	1
BP	GO:0010310	regulation of hydrogen peroxide metabolic process	1/105	22/18723	0.264984	STAT3	1
BP	GO:0010881	regulation of cardiac muscle contraction by regulation of the release of sequestered calcium ion	1/105	22/18723	0.264984	CALM1	1
BP	GO:0035024	negative regulation of Rho protein signal transduction	1/105	22/18723	0.264984	STMN1	1
BP	GO:0043371	negative regulation of CD4-positive, alpha-beta T cell differentiation	1/105	22/18723	0.264984	HMGB1	1
BP	GO:0045061	thymic T cell selection	1/105	22/18723	0.264984	CD74	1
BP	GO:0048026	positive regulation of mRNA splicing, via spliceosome	1/105	22/18723	0.264984	RBM3	1
BP	GO:0048169	regulation of long-term neuronal synaptic plasticity	1/105	22/18723	0.264984	APP	1
BP	GO:0051220	cytoplasmic sequestering of protein	1/105	22/18723	0.264984	NFKBIA	1
BP	GO:0060563	neuroepithelial cell differentiation	1/105	22/18723	0.264984	SOX4	1
BP	GO:0061042	vascular wound healing	1/105	22/18723	0.264984	TNFAIP3	1
BP	GO:0072574	hepatocyte proliferation	1/105	22/18723	0.264984	TNFAIP3	1
BP	GO:0072575	epithelial cell proliferation involved in liver morphogenesis	1/105	22/18723	0.264984	TNFAIP3	1
BP	GO:0086012	membrane depolarization during cardiac muscle cell action potential	1/105	22/18723	0.264984	ANK3	1
BP	GO:0140467	integrated stress response signaling	1/105	22/18723	0.264984	PPP1R15A	1
BP	GO:1900120	regulation of receptor binding	1/105	22/18723	0.264984	PLCL1	1
BP	GO:1900543	negative regulation of purine nucleotide metabolic process	1/105	22/18723	0.264984	STAT3	1
BP	GO:2000773	negative regulation of cellular senescence	1/105	22/18723	0.264984	CDK6	1
BP	GO:0006469	negative regulation of protein kinase activity	3/105	212/18723	0.264984	TNFAIP3/DNAJA1/DUSP1	3
BP	GO:0009749	response to glucose	3/105	212/18723	0.264984	TXNIP/HLA-DRB1/SOX4	3
BP	GO:0032231	regulation of actin filament bundle assembly	2/105	105/18723	0.266082	CCDC88A/STMN1	2
BP	GO:2001022	positive regulation of response to DNA damage stimulus	2/105	105/18723	0.266082	DDX5/HMGB1	2
BP	GO:1990778	protein localization to cell periphery	4/105	333/18723	0.266082	ANK3/SKAP1/TNIK/CCDC88A	4
BP	GO:0000082	G1/S transition of mitotic cell cycle	3/105	214/18723	0.266082	DDX3X/CDK6/SOX4	3
BP	GO:0051651	maintenance of location in cell	3/105	214/18723	0.266082	ANK3/CALM1/CCDC88A	3
BP	GO:0001824	blastocyst development	2/105	106/18723	0.266082	HOPX/JUNB	2
BP	GO:0002793	positive regulation of peptide secretion	2/105	106/18723	0.266082	HLA-DRB1/SOX4	2
BP	GO:0006090	pyruvate metabolic process	2/105	106/18723	0.266082	STAT3/APP	2
BP	GO:0009185	ribonucleoside diphosphate metabolic process	2/105	106/18723	0.266082	STAT3/APP	2
BP	GO:0019882	antigen processing and presentation	2/105	106/18723	0.266082	HLA-DRB1/CD74	2
BP	GO:0030038	contractile actin filament bundle assembly	2/105	106/18723	0.266082	CCDC88A/STMN1	2
BP	GO:0035821	modulation of process of other organism	2/105	106/18723	0.266082	JUN/CCL4	2
BP	GO:0043149	stress fiber assembly	2/105	106/18723	0.266082	CCDC88A/STMN1	2
BP	GO:0090263	positive regulation of canonical Wnt signaling pathway	2/105	106/18723	0.266082	DDX3X/SOX4	2
BP	GO:1905477	positive regulation of protein localization to membrane	2/105	106/18723	0.266082	ANK3/GZMB	2
BP	GO:0006275	regulation of DNA replication	2/105	107/18723	0.266082	JUN/CCDC88A	2
BP	GO:0008637	apoptotic mitochondrial changes	2/105	107/18723	0.266082	JUN/GZMB	2
BP	GO:0031532	actin cytoskeleton reorganization	2/105	107/18723	0.266082	TNIK/AUTS2	2
BP	GO:0007265	Ras protein signal transduction	4/105	337/18723	0.266082	JUN/DOK2/AUTS2/STMN1	4
BP	GO:0060271	cilium assembly	4/105	337/18723	0.266082	CDC14A/TTC39C/CCDC88A/CROCC	4
BP	GO:0002363	alpha-beta T cell lineage commitment	1/105	23/18723	0.266082	STAT3	1
BP	GO:0003283	atrial septum development	1/105	23/18723	0.266082	SOX4	1
BP	GO:0003323	type B pancreatic cell development	1/105	23/18723	0.266082	CDK6	1
BP	GO:0010888	negative regulation of lipid storage	1/105	23/18723	0.266082	NFKBIA	1
BP	GO:0033081	regulation of T cell differentiation in thymus	1/105	23/18723	0.266082	IL7R	1
BP	GO:0042026	protein refolding	1/105	23/18723	0.266082	HSPA1B	1
BP	GO:0043369	CD4-positive or CD8-positive, alpha-beta T cell lineage commitment	1/105	23/18723	0.266082	STAT3	1
BP	GO:0043931	ossification involved in bone maturation	1/105	23/18723	0.266082	ZBTB16	1
BP	GO:0045723	positive regulation of fatty acid biosynthetic process	1/105	23/18723	0.266082	CD74	1
BP	GO:0045980	negative regulation of nucleotide metabolic process	1/105	23/18723	0.266082	STAT3	1
BP	GO:0050765	negative regulation of phagocytosis	1/105	23/18723	0.266082	HMGB1	1
BP	GO:0051131	chaperone-mediated protein complex assembly	1/105	23/18723	0.266082	HOPX	1
BP	GO:0060396	growth hormone receptor signaling pathway	1/105	23/18723	0.266082	STAT3	1
BP	GO:0072576	liver morphogenesis	1/105	23/18723	0.266082	TNFAIP3	1
BP	GO:0072677	eosinophil migration	1/105	23/18723	0.266082	CCL4	1
BP	GO:1900273	positive regulation of long-term synaptic potentiation	1/105	23/18723	0.266082	APP	1
BP	GO:1904666	regulation of ubiquitin protein ligase activity	1/105	23/18723	0.266082	RPS20	1
BP	GO:2000737	negative regulation of stem cell differentiation	1/105	23/18723	0.266082	STAT3	1
BP	GO:2001169	regulation of ATP biosynthetic process	1/105	23/18723	0.266082	STAT3	1
BP	GO:0002377	immunoglobulin production	3/105	216/18723	0.266082	ERCC1/HLA-DRB1/IGKC	3
BP	GO:0006958	complement activation, classical pathway	2/105	108/18723	0.269203	IGKC/IGLC2	2
BP	GO:0032410	negative regulation of transporter activity	2/105	109/18723	0.270841	ANK3/CALM1	2
BP	GO:0032414	positive regulation of ion transmembrane transporter activity	2/105	109/18723	0.270841	ANK3/CALM1	2
BP	GO:0034766	negative regulation of ion transmembrane transport	2/105	109/18723	0.270841	ANK3/CALM1	2
BP	GO:0009746	response to hexose	3/105	219/18723	0.270841	TXNIP/HLA-DRB1/SOX4	3
BP	GO:0001783	B cell apoptotic process	1/105	24/18723	0.270841	CD74	1
BP	GO:0001911	negative regulation of leukocyte mediated cytotoxicity	1/105	24/18723	0.270841	IL7R	1
BP	GO:0003181	atrioventricular valve morphogenesis	1/105	24/18723	0.270841	SOX4	1
BP	GO:0010288	response to lead ion	1/105	24/18723	0.270841	APP	1
BP	GO:0021697	cerebellar cortex formation	1/105	24/18723	0.270841	RORA	1
BP	GO:0030810	positive regulation of nucleotide biosynthetic process	1/105	24/18723	0.270841	STAT3	1
BP	GO:0032528	microvillus organization	1/105	24/18723	0.270841	TNIK	1
BP	GO:0039531	regulation of viral-induced cytoplasmic pattern recognition receptor signaling pathway	1/105	24/18723	0.270841	BIRC3	1
BP	GO:0044321	response to leptin	1/105	24/18723	0.270841	STAT3	1
BP	GO:0051000	positive regulation of nitric-oxide synthase activity	1/105	24/18723	0.270841	CALM1	1
BP	GO:0051043	regulation of membrane protein ectodomain proteolysis	1/105	24/18723	0.270841	TIMP1	1
BP	GO:0051123	RNA polymerase II preinitiation complex assembly	1/105	24/18723	0.270841	HMGB1	1
BP	GO:0051647	nucleus localization	1/105	24/18723	0.270841	SYNE2	1
BP	GO:0071294	cellular response to zinc ion	1/105	24/18723	0.270841	MT2A	1
BP	GO:0071378	cellular response to growth hormone stimulus	1/105	24/18723	0.270841	STAT3	1
BP	GO:0071676	negative regulation of mononuclear cell migration	1/105	24/18723	0.270841	DUSP1	1
BP	GO:0090023	positive regulation of neutrophil chemotaxis	1/105	24/18723	0.270841	CD74	1
BP	GO:1900373	positive regulation of purine nucleotide biosynthetic process	1/105	24/18723	0.270841	STAT3	1
BP	GO:2000310	regulation of NMDA receptor activity	1/105	24/18723	0.270841	APP	1
BP	GO:0007088	regulation of mitotic nuclear division	2/105	110/18723	0.271254	DUSP1/TEX14	2
BP	GO:1905954	positive regulation of lipid localization	2/105	110/18723	0.271254	NFKBIA/ATP8A1	2
BP	GO:0000956	nuclear-transcribed mRNA catabolic process	2/105	112/18723	0.275522	DDX5/ZFP36L1	2
BP	GO:0002821	positive regulation of adaptive immune response	2/105	112/18723	0.275522	SKAP1/HLA-DRB1	2
BP	GO:0009141	nucleoside triphosphate metabolic process	2/105	112/18723	0.275522	STAT3/ATP5ME	2
BP	GO:0032609	interferon-gamma production	2/105	112/18723	0.275522	HLA-DRB1/HMGB1	2
BP	GO:0032649	regulation of interferon-gamma production	2/105	112/18723	0.275522	HLA-DRB1/HMGB1	2
BP	GO:0006312	mitotic recombination	1/105	25/18723	0.275522	ERCC1	1
BP	GO:0030318	melanocyte differentiation	1/105	25/18723	0.275522	LRMDA	1
BP	GO:0031664	regulation of lipopolysaccharide-mediated signaling pathway	1/105	25/18723	0.275522	TNFAIP3	1
BP	GO:0032469	endoplasmic reticulum calcium ion homeostasis	1/105	25/18723	0.275522	APP	1
BP	GO:0033119	negative regulation of RNA splicing	1/105	25/18723	0.275522	RPS26	1
BP	GO:0033622	integrin activation	1/105	25/18723	0.275522	SKAP1	1
BP	GO:0036315	cellular response to sterol	1/105	25/18723	0.275522	RORA	1
BP	GO:0048143	astrocyte activation	1/105	25/18723	0.275522	APP	1
BP	GO:0051204	protein insertion into mitochondrial membrane	1/105	25/18723	0.275522	GZMB	1
BP	GO:0060261	positive regulation of transcription initiation from RNA polymerase II promoter	1/105	25/18723	0.275522	ERCC1	1
BP	GO:0060706	cell differentiation involved in embryonic placenta development	1/105	25/18723	0.275522	SOCS3	1
BP	GO:0061436	establishment of skin barrier	1/105	25/18723	0.275522	STMN1	1
BP	GO:0086064	cell communication by electrical coupling involved in cardiac conduction	1/105	25/18723	0.275522	CALM1	1
BP	GO:0090169	regulation of spindle assembly	1/105	25/18723	0.275522	HSPA1B	1
BP	GO:0098581	detection of external biotic stimulus	1/105	25/18723	0.275522	HLA-DRB1	1
BP	GO:1901623	regulation of lymphocyte chemotaxis	1/105	25/18723	0.275522	CCL4	1
BP	GO:1903901	negative regulation of viral life cycle	1/105	25/18723	0.275522	IFITM1	1
BP	GO:0010639	negative regulation of organelle organization	4/105	348/18723	0.276839	DUSP1/ERCC1/STMN1/TEX14	4
BP	GO:0071347	cellular response to interleukin-1	2/105	113/18723	0.277466	RORA/CCL4	2
BP	GO:0034284	response to monosaccharide	3/105	225/18723	0.277864	TXNIP/HLA-DRB1/SOX4	3
BP	GO:0002703	regulation of leukocyte mediated immunity	3/105	226/18723	0.279156	IL7R/HLA-DRB1/HMGB1	3
BP	GO:1904892	regulation of receptor signaling pathway via STAT	2/105	114/18723	0.279156	SOCS3/IL7R	2
BP	GO:0046777	protein autophosphorylation	3/105	227/18723	0.279156	DDX3X/CALM1/TNIK	3
BP	GO:0002407	dendritic cell chemotaxis	1/105	26/18723	0.279156	HMGB1	1
BP	GO:0002710	negative regulation of T cell mediated immunity	1/105	26/18723	0.279156	IL7R	1
BP	GO:0007214	gamma-aminobutyric acid signaling pathway	1/105	26/18723	0.279156	PLCL1	1
BP	GO:0010875	positive regulation of cholesterol efflux	1/105	26/18723	0.279156	NFKBIA	1
BP	GO:0015985	energy coupled proton transport, down electrochemical gradient	1/105	26/18723	0.279156	ATP5ME	1
BP	GO:0015986	ATP synthesis coupled proton transport	1/105	26/18723	0.279156	ATP5ME	1
BP	GO:0021680	cerebellar Purkinje cell layer development	1/105	26/18723	0.279156	RORA	1
BP	GO:0032515	negative regulation of phosphoprotein phosphatase activity	1/105	26/18723	0.279156	PPP1R15A	1
BP	GO:0034063	stress granule assembly	1/105	26/18723	0.279156	DDX3X	1
BP	GO:0034114	regulation of heterotypic cell-cell adhesion	1/105	26/18723	0.279156	SKAP1	1
BP	GO:0045672	positive regulation of osteoclast differentiation	1/105	26/18723	0.279156	FOS	1
BP	GO:0046639	negative regulation of alpha-beta T cell differentiation	1/105	26/18723	0.279156	HMGB1	1
BP	GO:0046697	decidualization	1/105	26/18723	0.279156	JUNB	1
BP	GO:0048668	collateral sprouting	1/105	26/18723	0.279156	APP	1
BP	GO:0060314	regulation of ryanodine-sensitive calcium-release channel activity	1/105	26/18723	0.279156	CALM1	1
BP	GO:0070102	interleukin-6-mediated signaling pathway	1/105	26/18723	0.279156	STAT3	1
BP	GO:0070977	bone maturation	1/105	26/18723	0.279156	ZBTB16	1
BP	GO:1900017	positive regulation of cytokine production involved in inflammatory response	1/105	26/18723	0.279156	STAT3	1
BP	GO:1904353	regulation of telomere capping	1/105	26/18723	0.279156	ERCC1	1
BP	GO:0034968	histone lysine methylation	2/105	115/18723	0.279156	KDM6A/AUTS2	2
BP	GO:0046916	cellular transition metal ion homeostasis	2/105	115/18723	0.279156	APP/MT2A	2
BP	GO:1901989	positive regulation of cell cycle phase transition	2/105	115/18723	0.279156	DDX3X/APP	2
BP	GO:0045444	fat cell differentiation	3/105	229/18723	0.281166	RORA/ZFP36L1/ZBTB16	3
BP	GO:0072503	cellular divalent inorganic cation homeostasis	5/105	486/18723	0.281166	CD52/CALM1/APP/HMGB1/MT2A	5
BP	GO:0018107	peptidyl-threonine phosphorylation	2/105	116/18723	0.281166	CALM1/APP	2
BP	GO:0030326	embryonic limb morphogenesis	2/105	116/18723	0.281166	ZBTB16/AFF3	2
BP	GO:0030518	intracellular steroid hormone receptor signaling pathway	2/105	116/18723	0.281166	DNAJA1/DDX5	2
BP	GO:0031123	RNA 3'-end processing	2/105	116/18723	0.281166	ZFP36L1/APP	2
BP	GO:0035113	embryonic appendage morphogenesis	2/105	116/18723	0.281166	ZBTB16/AFF3	2
BP	GO:0035967	cellular response to topologically incorrect protein	2/105	116/18723	0.281166	HSPA1B/PPP1R15A	2
BP	GO:0007178	transmembrane receptor protein serine/threonine kinase signaling pathway	4/105	355/18723	0.281856	FOS/JUN/STAT3/DDX5	4
BP	GO:0002702	positive regulation of production of molecular mediator of immune response	2/105	117/18723	0.281856	SPON2/CD74	2
BP	GO:0051225	spindle assembly	2/105	117/18723	0.281856	HSPA1B/TUBB	2
BP	GO:0072676	lymphocyte migration	2/105	117/18723	0.281856	APP/CCL4	2
BP	GO:0009117	nucleotide metabolic process	5/105	489/18723	0.281856	STAT3/RORA/APP/ATP5ME/FHIT	5
BP	GO:0003171	atrioventricular valve development	1/105	27/18723	0.281856	SOX4	1
BP	GO:0009651	response to salt stress	1/105	27/18723	0.281856	ZFP36L1	1
BP	GO:0010882	regulation of cardiac muscle contraction by calcium ion signaling	1/105	27/18723	0.281856	CALM1	1
BP	GO:0010971	positive regulation of G2/M transition of mitotic cell cycle	1/105	27/18723	0.281856	APP	1
BP	GO:0032703	negative regulation of interleukin-2 production	1/105	27/18723	0.281856	TNFAIP3	1
BP	GO:0032781	positive regulation of ATPase activity	1/105	27/18723	0.281856	DNAJB1	1
BP	GO:0033561	regulation of water loss via skin	1/105	27/18723	0.281856	STMN1	1
BP	GO:0035235	ionotropic glutamate receptor signaling pathway	1/105	27/18723	0.281856	APP	1
BP	GO:0039529	RIG-I signaling pathway	1/105	27/18723	0.281856	BIRC3	1
BP	GO:0042104	positive regulation of activated T cell proliferation	1/105	27/18723	0.281856	HMGB1	1
BP	GO:0046174	polyol catabolic process	1/105	27/18723	0.281856	INPP4B	1
BP	GO:0071624	positive regulation of granulocyte chemotaxis	1/105	27/18723	0.281856	CD74	1
BP	GO:0098901	regulation of cardiac muscle cell action potential	1/105	27/18723	0.281856	CALM1	1
BP	GO:1902914	regulation of protein polyubiquitination	1/105	27/18723	0.281856	DDX3X	1
BP	GO:1903319	positive regulation of protein maturation	1/105	27/18723	0.281856	SOX4	1
BP	GO:1903421	regulation of synaptic vesicle recycling	1/105	27/18723	0.281856	CALM1	1
BP	GO:1904062	regulation of cation transmembrane transport	4/105	357/18723	0.281856	ANK3/AHNAK/CALM1/APP	4
BP	GO:0006091	generation of precursor metabolites and energy	5/105	490/18723	0.282078	STAT3/APP/COX6C/ATP5ME/HMGB1	5
BP	GO:0006402	mRNA catabolic process	3/105	232/18723	0.28274	HSPA1B/DDX5/ZFP36L1	3
BP	GO:0006413	translational initiation	2/105	118/18723	0.282802	DDX3X/PPP1R15A	2
BP	GO:1903313	positive regulation of mRNA metabolic process	2/105	118/18723	0.282802	ZFP36L1/RBM3	2
BP	GO:0009896	positive regulation of catabolic process	5/105	492/18723	0.284285	TNFAIP3/HSPA1B/ZFP36L1/APP/HMGB1	5
BP	GO:0051052	regulation of DNA metabolic process	4/105	359/18723	0.284285	DUSP1/ERCC1/IL7R/HMGB1	4
BP	GO:1901653	cellular response to peptide	4/105	359/18723	0.284285	SOCS3/STAT3/ZFP36L1/APP	4
BP	GO:0010906	regulation of glucose metabolic process	2/105	119/18723	0.28536	RORA/HMGB1	2
BP	GO:0070997	neuron death	4/105	361/18723	0.28536	FOS/JUN/STAT3/APP	4
BP	GO:0002699	positive regulation of immune effector process	3/105	235/18723	0.28536	HLA-DRB1/SPON2/CD74	3
BP	GO:2000116	regulation of cysteine-type endopeptidase activity	3/105	235/18723	0.28536	DDX3X/BIRC3/HMGB1	3
BP	GO:0007052	mitotic spindle organization	2/105	120/18723	0.28536	HSPA1B/STMN1	2
BP	GO:0032411	positive regulation of transporter activity	2/105	120/18723	0.28536	ANK3/CALM1	2
BP	GO:0006516	glycoprotein catabolic process	1/105	28/18723	0.28536	CST3	1
BP	GO:0010575	positive regulation of vascular endothelial growth factor production	1/105	28/18723	0.28536	RORA	1
BP	GO:0019098	reproductive behavior	1/105	28/18723	0.28536	APP	1
BP	GO:0031342	negative regulation of cell killing	1/105	28/18723	0.28536	IL7R	1
BP	GO:0031440	regulation of mRNA 3'-end processing	1/105	28/18723	0.28536	ZFP36L1	1
BP	GO:0045589	regulation of regulatory T cell differentiation	1/105	28/18723	0.28536	HLA-DRB1	1
BP	GO:0046426	negative regulation of receptor signaling pathway via JAK-STAT	1/105	28/18723	0.28536	SOCS3	1
BP	GO:0060259	regulation of feeding behavior	1/105	28/18723	0.28536	STAT3	1
BP	GO:0060765	regulation of androgen receptor signaling pathway	1/105	28/18723	0.28536	DDX5	1
BP	GO:0070076	histone lysine demethylation	1/105	28/18723	0.28536	KDM6A	1
BP	GO:0090344	negative regulation of cell aging	1/105	28/18723	0.28536	CDK6	1
BP	GO:1902624	positive regulation of neutrophil migration	1/105	28/18723	0.28536	CD74	1
BP	GO:1903672	positive regulation of sprouting angiogenesis	1/105	28/18723	0.28536	HMGB1	1
BP	GO:0000209	protein polyubiquitination	3/105	236/18723	0.287011	TNFAIP3/DDX3X/PELI1	3
BP	GO:0090068	positive regulation of cell cycle process	3/105	236/18723	0.287011	CDC14A/DDX3X/APP	3
BP	GO:0006753	nucleoside phosphate metabolic process	5/105	497/18723	0.287496	STAT3/RORA/APP/ATP5ME/FHIT	5
BP	GO:0001704	formation of primary germ layer	2/105	121/18723	0.287496	DUSP1/DUSP2	2
BP	GO:0002455	humoral immune response mediated by circulating immunoglobulin	2/105	121/18723	0.287496	IGKC/IGLC2	2
BP	GO:0045931	positive regulation of mitotic cell cycle	2/105	121/18723	0.287496	DDX3X/APP	2
BP	GO:1904019	epithelial cell apoptotic process	2/105	121/18723	0.287496	TNFAIP3/ZFP36L1	2
BP	GO:0031334	positive regulation of protein-containing complex assembly	3/105	237/18723	0.287955	HSPA1B/SKAP1/DDX3X	3
BP	GO:0033673	negative regulation of kinase activity	3/105	237/18723	0.287955	TNFAIP3/DNAJA1/DUSP1	3
BP	GO:0031109	microtubule polymerization or depolymerization	2/105	122/18723	0.28802	HSPA1B/STMN1	2
BP	GO:0051928	positive regulation of calcium ion transport	2/105	122/18723	0.28802	CALM1/CCL4	2
BP	GO:1990266	neutrophil migration	2/105	122/18723	0.28802	CD74/CCL4	2
BP	GO:0001773	myeloid dendritic cell activation	1/105	29/18723	0.28802	HMGB1	1
BP	GO:0001916	positive regulation of T cell mediated cytotoxicity	1/105	29/18723	0.28802	HLA-DRB1	1
BP	GO:0002068	glandular epithelial cell development	1/105	29/18723	0.28802	CDK6	1
BP	GO:0002360	T cell lineage commitment	1/105	29/18723	0.28802	STAT3	1
BP	GO:0002862	negative regulation of inflammatory response to antigenic stimulus	1/105	29/18723	0.28802	HLA-DRB1	1
BP	GO:0003209	cardiac atrium morphogenesis	1/105	29/18723	0.28802	SOX4	1
BP	GO:0003309	type B pancreatic cell differentiation	1/105	29/18723	0.28802	CDK6	1
BP	GO:0010458	exit from mitosis	1/105	29/18723	0.28802	CDC14A	1
BP	GO:0010592	positive regulation of lamellipodium assembly	1/105	29/18723	0.28802	AUTS2	1
BP	GO:0021522	spinal cord motor neuron differentiation	1/105	29/18723	0.28802	SOX4	1
BP	GO:0021591	ventricular system development	1/105	29/18723	0.28802	CDK6	1
BP	GO:0035066	positive regulation of histone acetylation	1/105	29/18723	0.28802	AUTS2	1
BP	GO:1900117	regulation of execution phase of apoptosis	1/105	29/18723	0.28802	MTRNR2L12	1
BP	GO:1901017	negative regulation of potassium ion transmembrane transporter activity	1/105	29/18723	0.28802	ANK3	1
BP	GO:1902230	negative regulation of intrinsic apoptotic signaling pathway in response to DNA damage	1/105	29/18723	0.28802	CD74	1
BP	GO:1902253	regulation of intrinsic apoptotic signaling pathway by p53 class mediator	1/105	29/18723	0.28802	CD74	1
BP	GO:2000406	positive regulation of T cell migration	1/105	29/18723	0.28802	APP	1
BP	GO:0001701	in utero embryonic development	4/105	367/18723	0.289036	SOCS3/HOPX/JUNB/ZFP36L1	4
BP	GO:0010811	positive regulation of cell-substrate adhesion	2/105	123/18723	0.289036	SKAP1/CDK6	2
BP	GO:0050852	T cell receptor signaling pathway	2/105	123/18723	0.289036	SKAP1/HLA-DRB1	2
BP	GO:0071482	cellular response to light stimulus	2/105	123/18723	0.289036	ERCC1/TIMP1	2
BP	GO:0009150	purine ribonucleotide metabolic process	4/105	368/18723	0.289954	STAT3/RORA/APP/ATP5ME	4
BP	GO:0044782	cilium organization	4/105	368/18723	0.289954	CDC14A/TTC39C/CCDC88A/CROCC	4
BP	GO:0044843	cell cycle G1/S phase transition	3/105	241/18723	0.291226	DDX3X/CDK6/SOX4	3
BP	GO:0071824	protein-DNA complex subunit organization	3/105	241/18723	0.291226	HMGB1/HMGB2/TCF4	3
BP	GO:0009132	nucleoside diphosphate metabolic process	2/105	124/18723	0.291226	STAT3/APP	2
BP	GO:0002790	peptide secretion	3/105	242/18723	0.291226	HLA-DRB1/CD74/SOX4	3
BP	GO:0007176	regulation of epidermal growth factor-activated receptor activity	1/105	30/18723	0.291226	APP	1
BP	GO:0010669	epithelial structure maintenance	1/105	30/18723	0.291226	CROCC	1
BP	GO:0010880	regulation of release of sequestered calcium ion into cytosol by sarcoplasmic reticulum	1/105	30/18723	0.291226	CALM1	1
BP	GO:0017145	stem cell division	1/105	30/18723	0.291226	ZBTB16	1
BP	GO:0031365	N-terminal protein amino acid modification	1/105	30/18723	0.291226	SOX4	1
BP	GO:0031571	mitotic G1 DNA damage checkpoint signaling	1/105	30/18723	0.291226	SOX4	1
BP	GO:0045070	positive regulation of viral genome replication	1/105	30/18723	0.291226	DDX3X	1
BP	GO:0045577	regulation of B cell differentiation	1/105	30/18723	0.291226	ZFP36L1	1
BP	GO:0048799	animal organ maturation	1/105	30/18723	0.291226	ZBTB16	1
BP	GO:0090314	positive regulation of protein targeting to membrane	1/105	30/18723	0.291226	ANK3	1
BP	GO:1900101	regulation of endoplasmic reticulum unfolded protein response	1/105	30/18723	0.291226	PPP1R15A	1
BP	GO:1902751	positive regulation of cell cycle G2/M phase transition	1/105	30/18723	0.291226	APP	1
BP	GO:1903019	negative regulation of glycoprotein metabolic process	1/105	30/18723	0.291226	CST3	1
BP	GO:1903579	negative regulation of ATP metabolic process	1/105	30/18723	0.291226	STAT3	1
BP	GO:0018210	peptidyl-threonine modification	2/105	125/18723	0.291226	CALM1/APP	2
BP	GO:0051053	negative regulation of DNA metabolic process	2/105	125/18723	0.291226	DUSP1/ERCC1	2
BP	GO:0071621	granulocyte chemotaxis	2/105	125/18723	0.291226	CD74/CCL4	2
BP	GO:0043543	protein acylation	3/105	243/18723	0.292197	DDX3X/AUTS2/SOX4	3
BP	GO:0006911	phagocytosis, engulfment	2/105	127/18723	0.296416	IGKC/IGLC2	2
BP	GO:0035270	endocrine system development	2/105	127/18723	0.296416	CDK6/SOX4	2
BP	GO:0018108	peptidyl-tyrosine phosphorylation	4/105	375/18723	0.296416	SOCS3/SAMSN1/APP/CD74	4
BP	GO:0001516	prostaglandin biosynthetic process	1/105	31/18723	0.296416	CD74	1
BP	GO:0002828	regulation of type 2 immune response	1/105	31/18723	0.296416	CD74	1
BP	GO:0007190	activation of adenylate cyclase activity	1/105	31/18723	0.296416	CALM1	1
BP	GO:0016577	histone demethylation	1/105	31/18723	0.296416	KDM6A	1
BP	GO:0032148	activation of protein kinase B activity	1/105	31/18723	0.296416	CCDC88A	1
BP	GO:0044819	mitotic G1/S transition checkpoint signaling	1/105	31/18723	0.296416	SOX4	1
BP	GO:0045066	regulatory T cell differentiation	1/105	31/18723	0.296416	HLA-DRB1	1
BP	GO:0046457	prostanoid biosynthetic process	1/105	31/18723	0.296416	CD74	1
BP	GO:0051569	regulation of histone H3-K4 methylation	1/105	31/18723	0.296416	AUTS2	1
BP	GO:0060055	angiogenesis involved in wound healing	1/105	31/18723	0.296416	TNFAIP3	1
BP	GO:1901797	negative regulation of signal transduction by p53 class mediator	1/105	31/18723	0.296416	CD74	1
BP	GO:0001952	regulation of cell-matrix adhesion	2/105	128/18723	0.298355	SKAP1/CDK6	2
BP	GO:0035303	regulation of dephosphorylation	2/105	128/18723	0.298355	CALM1/PPP1R15A	2
BP	GO:0033002	muscle cell proliferation	3/105	248/18723	0.299669	TNFAIP3/JUN/STAT3	3
BP	GO:0018212	peptidyl-tyrosine modification	4/105	378/18723	0.299669	SOCS3/SAMSN1/APP/CD74	4
BP	GO:0043280	positive regulation of cysteine-type endopeptidase activity involved in apoptotic process	2/105	129/18723	0.299669	DDX3X/HMGB1	2
BP	GO:0045926	negative regulation of growth	3/105	249/18723	0.299669	HSPA1B/DDX3X/MT2A	3
BP	GO:0010743	regulation of macrophage derived foam cell differentiation	1/105	32/18723	0.299669	NFKBIA	1
BP	GO:0019228	neuronal action potential	1/105	32/18723	0.299669	ANK3	1
BP	GO:0030431	sleep	1/105	32/18723	0.299669	FOS	1
BP	GO:0033687	osteoblast proliferation	1/105	32/18723	0.299669	JUNB	1
BP	GO:0035456	response to interferon-beta	1/105	32/18723	0.299669	IFITM1	1
BP	GO:0035767	endothelial cell chemotaxis	1/105	32/18723	0.299669	HMGB1	1
BP	GO:0035883	enteroendocrine cell differentiation	1/105	32/18723	0.299669	CDK6	1
BP	GO:0043372	positive regulation of CD4-positive, alpha-beta T cell differentiation	1/105	32/18723	0.299669	HLA-DRB1	1
BP	GO:0045736	negative regulation of cyclin-dependent protein serine/threonine kinase activity	1/105	32/18723	0.299669	TNFAIP3	1
BP	GO:0046856	phosphatidylinositol dephosphorylation	1/105	32/18723	0.299669	INPP4B	1
BP	GO:0050685	positive regulation of mRNA processing	1/105	32/18723	0.299669	RBM3	1
BP	GO:0050850	positive regulation of calcium-mediated signaling	1/105	32/18723	0.299669	CCL4	1
BP	GO:0051497	negative regulation of stress fiber assembly	1/105	32/18723	0.299669	STMN1	1
BP	GO:0051642	centrosome localization	1/105	32/18723	0.299669	SYNE2	1
BP	GO:0061036	positive regulation of cartilage development	1/105	32/18723	0.299669	ZBTB16	1
BP	GO:0090022	regulation of neutrophil chemotaxis	1/105	32/18723	0.299669	CD74	1
BP	GO:0097345	mitochondrial outer membrane permeabilization	1/105	32/18723	0.299669	GZMB	1
BP	GO:2000515	negative regulation of CD4-positive, alpha-beta T cell activation	1/105	32/18723	0.299669	HMGB1	1
BP	GO:0006956	complement activation	2/105	130/18723	0.300404	IGKC/IGLC2	2
BP	GO:0006302	double-strand break repair	3/105	251/18723	0.30099	ERCC1/HMGB1/HMGB2	3
BP	GO:0006661	phosphatidylinositol biosynthetic process	2/105	131/18723	0.30099	SOCS3/INPP4B	2
BP	GO:0018022	peptidyl-lysine methylation	2/105	131/18723	0.30099	KDM6A/AUTS2	2
BP	GO:0019827	stem cell population maintenance	2/105	131/18723	0.30099	STAT3/SOX4	2
BP	GO:0045089	positive regulation of innate immune response	2/105	131/18723	0.30099	HMGB1/HMGB2	2
BP	GO:0050853	B cell receptor signaling pathway	2/105	131/18723	0.30099	IGKC/IGLC2	2
BP	GO:1902903	regulation of supramolecular fiber organization	4/105	383/18723	0.30099	HSPA1B/CCDC88A/APP/STMN1	4
BP	GO:0007569	cell aging	2/105	132/18723	0.30099	ERCC1/CDK6	2
BP	GO:0022412	cellular process involved in reproduction in multicellular organism	4/105	384/18723	0.30099	ERCC1/ZBTB16/HMGB2/TEX14	4
BP	GO:0001975	response to amphetamine	1/105	33/18723	0.30099	CALM1	1
BP	GO:0006482	protein demethylation	1/105	33/18723	0.30099	KDM6A	1
BP	GO:0008214	protein dealkylation	1/105	33/18723	0.30099	KDM6A	1
BP	GO:0010165	response to X-ray	1/105	33/18723	0.30099	ERCC1	1
BP	GO:0010259	multicellular organism aging	1/105	33/18723	0.30099	ERCC1	1
BP	GO:0021696	cerebellar cortex morphogenesis	1/105	33/18723	0.30099	RORA	1
BP	GO:0031116	positive regulation of microtubule polymerization	1/105	33/18723	0.30099	HSPA1B	1
BP	GO:0032228	regulation of synaptic transmission, GABAergic	1/105	33/18723	0.30099	PLCL1	1
BP	GO:0032633	interleukin-4 production	1/105	33/18723	0.30099	HLA-DRB1	1
BP	GO:0032673	regulation of interleukin-4 production	1/105	33/18723	0.30099	HLA-DRB1	1
BP	GO:0034110	regulation of homotypic cell-cell adhesion	1/105	33/18723	0.30099	ANK3	1
BP	GO:0036336	dendritic cell migration	1/105	33/18723	0.30099	HMGB1	1
BP	GO:0046685	response to arsenic-containing substance	1/105	33/18723	0.30099	DDX3X	1
BP	GO:0061842	microtubule organizing center localization	1/105	33/18723	0.30099	SYNE2	1
BP	GO:0071353	cellular response to interleukin-4	1/105	33/18723	0.30099	TUBA1B	1
BP	GO:0099174	regulation of presynapse organization	1/105	33/18723	0.30099	APP	1
BP	GO:1901099	negative regulation of signal transduction in absence of ligand	1/105	33/18723	0.30099	HSPA1B	1
BP	GO:1901380	negative regulation of potassium ion transmembrane transport	1/105	33/18723	0.30099	ANK3	1
BP	GO:1901976	regulation of cell cycle checkpoint	1/105	33/18723	0.30099	DUSP1	1
BP	GO:1904030	negative regulation of cyclin-dependent protein kinase activity	1/105	33/18723	0.30099	TNFAIP3	1
BP	GO:1905606	regulation of presynapse assembly	1/105	33/18723	0.30099	APP	1
BP	GO:2001240	negative regulation of extrinsic apoptotic signaling pathway in absence of ligand	1/105	33/18723	0.30099	HSPA1B	1
BP	GO:0009259	ribonucleotide metabolic process	4/105	385/18723	0.302495	STAT3/RORA/APP/ATP5ME	4
BP	GO:0006839	mitochondrial transport	3/105	254/18723	0.303301	STAT3/ATP5ME/GZMB	3
BP	GO:0046887	positive regulation of hormone secretion	2/105	133/18723	0.303515	HLA-DRB1/SOX4	2
BP	GO:0045860	positive regulation of protein kinase activity	4/105	386/18723	0.303767	DDX3X/CALM1/CCDC88A/HMGB1	4
BP	GO:0051924	regulation of calcium ion transport	3/105	255/18723	0.30416	AHNAK/CALM1/CCL4	3
BP	GO:1903362	regulation of cellular protein catabolic process	3/105	255/18723	0.30416	TNFAIP3/HSPA1B/FHIT	3
BP	GO:0001508	action potential	2/105	134/18723	0.30416	ANK3/CALM1	2
BP	GO:0032147	activation of protein kinase activity	2/105	134/18723	0.30416	CCDC88A/HMGB1	2
BP	GO:0032434	regulation of proteasomal ubiquitin-dependent protein catabolic process	2/105	134/18723	0.30416	HSPA1B/FHIT	2
BP	GO:0061041	regulation of wound healing	2/105	134/18723	0.30416	TNFAIP3/HMGB1	2
BP	GO:0098727	maintenance of cell number	2/105	134/18723	0.30416	STAT3/SOX4	2
BP	GO:0034976	response to endoplasmic reticulum stress	3/105	256/18723	0.30416	JUN/DDX3X/PPP1R15A	3
BP	GO:0014072	response to isoquinoline alkaloid	1/105	34/18723	0.30416	FOSB	1
BP	GO:0014808	release of sequestered calcium ion into cytosol by sarcoplasmic reticulum	1/105	34/18723	0.30416	CALM1	1
BP	GO:0032770	positive regulation of monooxygenase activity	1/105	34/18723	0.30416	CALM1	1
BP	GO:0035308	negative regulation of protein dephosphorylation	1/105	34/18723	0.30416	PPP1R15A	1
BP	GO:0035909	aorta morphogenesis	1/105	34/18723	0.30416	SOX4	1
BP	GO:0039528	cytoplasmic pattern recognition receptor signaling pathway in response to virus	1/105	34/18723	0.30416	BIRC3	1
BP	GO:0043278	response to morphine	1/105	34/18723	0.30416	FOSB	1
BP	GO:0050931	pigment cell differentiation	1/105	34/18723	0.30416	LRMDA	1
BP	GO:1904893	negative regulation of receptor signaling pathway via STAT	1/105	34/18723	0.30416	SOCS3	1
BP	GO:1990000	amyloid fibril formation	1/105	34/18723	0.30416	APP	1
BP	GO:2000352	negative regulation of endothelial cell apoptotic process	1/105	34/18723	0.30416	TNFAIP3	1
BP	GO:0042593	glucose homeostasis	3/105	258/18723	0.308151	STAT3/HLA-DRB1/SOX4	3
BP	GO:0043401	steroid hormone mediated signaling pathway	2/105	136/18723	0.308273	DNAJA1/DDX5	2
BP	GO:0099024	plasma membrane invagination	2/105	136/18723	0.308273	IGKC/IGLC2	2
BP	GO:0033500	carbohydrate homeostasis	3/105	259/18723	0.308273	STAT3/HLA-DRB1/SOX4	3
BP	GO:0001893	maternal placenta development	1/105	35/18723	0.308273	JUNB	1
BP	GO:0007020	microtubule nucleation	1/105	35/18723	0.308273	HSPA1B	1
BP	GO:0008608	attachment of spindle microtubules to kinetochore	1/105	35/18723	0.308273	TEX14	1
BP	GO:0010765	positive regulation of sodium ion transport	1/105	35/18723	0.308273	ANK3	1
BP	GO:0010837	regulation of keratinocyte proliferation	1/105	35/18723	0.308273	ZFP36L1	1
BP	GO:0018149	peptide cross-linking	1/105	35/18723	0.308273	CSTA	1
BP	GO:0032205	negative regulation of telomere maintenance	1/105	35/18723	0.308273	ERCC1	1
BP	GO:0032232	negative regulation of actin filament bundle assembly	1/105	35/18723	0.308273	STMN1	1
BP	GO:0032435	negative regulation of proteasomal ubiquitin-dependent protein catabolic process	1/105	35/18723	0.308273	FHIT	1
BP	GO:0046627	negative regulation of insulin receptor signaling pathway	1/105	35/18723	0.308273	SOCS3	1
BP	GO:0060236	regulation of mitotic spindle organization	1/105	35/18723	0.308273	HSPA1B	1
BP	GO:0070536	protein K63-linked deubiquitination	1/105	35/18723	0.308273	TNFAIP3	1
BP	GO:0071108	protein K48-linked deubiquitination	1/105	35/18723	0.308273	TNFAIP3	1
BP	GO:1903514	release of sequestered calcium ion into cytosol by endoplasmic reticulum	1/105	35/18723	0.308273	CALM1	1
BP	GO:0000086	G2/M transition of mitotic cell cycle	2/105	137/18723	0.308355	CALM1/APP	2
BP	GO:0050714	positive regulation of protein secretion	2/105	137/18723	0.308355	HLA-DRB1/SOX4	2
BP	GO:0051091	positive regulation of DNA-binding transcription factor activity	3/105	260/18723	0.308355	HSPA1B/STAT3/APP	3
BP	GO:0090150	establishment of protein localization to membrane	3/105	260/18723	0.308355	ANK3/CALM1/GZMB	3
BP	GO:0051321	meiotic cell cycle	3/105	261/18723	0.310498	DUSP1/ERCC1/TEX14	3
BP	GO:0055076	transition metal ion homeostasis	2/105	138/18723	0.310498	APP/MT2A	2
BP	GO:0009636	response to toxic substance	3/105	262/18723	0.310498	FOS/MT2A/CCL4	3
BP	GO:0019693	ribose phosphate metabolic process	4/105	396/18723	0.310498	STAT3/RORA/APP/ATP5ME	4
BP	GO:0051783	regulation of nuclear division	2/105	139/18723	0.310498	DUSP1/TEX14	2
BP	GO:0003230	cardiac atrium development	1/105	36/18723	0.310498	SOX4	1
BP	GO:0010923	negative regulation of phosphatase activity	1/105	36/18723	0.310498	PPP1R15A	1
BP	GO:0035774	positive regulation of insulin secretion involved in cellular response to glucose stimulus	1/105	36/18723	0.310498	HLA-DRB1	1
BP	GO:0036314	response to sterol	1/105	36/18723	0.310498	RORA	1
BP	GO:0042092	type 2 immune response	1/105	36/18723	0.310498	CD74	1
BP	GO:0042755	eating behavior	1/105	36/18723	0.310498	STAT3	1
BP	GO:0045652	regulation of megakaryocyte differentiation	1/105	36/18723	0.310498	HMGB2	1
BP	GO:0045742	positive regulation of epidermal growth factor receptor signaling pathway	1/105	36/18723	0.310498	CCDC88A	1
BP	GO:0045746	negative regulation of Notch signaling pathway	1/105	36/18723	0.310498	NFKBIA	1
BP	GO:0070670	response to interleukin-4	1/105	36/18723	0.310498	TUBA1B	1
BP	GO:0070873	regulation of glycogen metabolic process	1/105	36/18723	0.310498	HMGB1	1
BP	GO:0070897	transcription preinitiation complex assembly	1/105	36/18723	0.310498	HMGB1	1
BP	GO:0086010	membrane depolarization during action potential	1/105	36/18723	0.310498	ANK3	1
BP	GO:0090313	regulation of protein targeting to membrane	1/105	36/18723	0.310498	ANK3	1
BP	GO:0097009	energy homeostasis	1/105	36/18723	0.310498	STAT3	1
BP	GO:1902229	regulation of intrinsic apoptotic signaling pathway in response to DNA damage	1/105	36/18723	0.310498	CD74	1
BP	GO:1903749	positive regulation of establishment of protein localization to mitochondrion	1/105	36/18723	0.310498	GZMB	1
BP	GO:0015833	peptide transport	3/105	264/18723	0.31289	HLA-DRB1/CD74/SOX4	3
BP	GO:0006119	oxidative phosphorylation	2/105	141/18723	0.314754	COX6C/ATP5ME	2
BP	GO:0008584	male gonad development	2/105	141/18723	0.314754	ERCC1/HMGB2	2
BP	GO:0016571	histone methylation	2/105	141/18723	0.314754	KDM6A/AUTS2	2
BP	GO:0030183	B cell differentiation	2/105	141/18723	0.314754	ZFP36L1/KLF6	2
BP	GO:0003161	cardiac conduction system development	1/105	37/18723	0.314754	HOPX	1
BP	GO:0031112	positive regulation of microtubule polymerization or depolymerization	1/105	37/18723	0.314754	HSPA1B	1
BP	GO:0033120	positive regulation of RNA splicing	1/105	37/18723	0.314754	RBM3	1
BP	GO:0043029	T cell homeostasis	1/105	37/18723	0.314754	TSC22D3	1
BP	GO:0043403	skeletal muscle tissue regeneration	1/105	37/18723	0.314754	HOPX	1
BP	GO:0045616	regulation of keratinocyte differentiation	1/105	37/18723	0.314754	ZFP36L1	1
BP	GO:0045730	respiratory burst	1/105	37/18723	0.314754	CD52	1
BP	GO:0060416	response to growth hormone	1/105	37/18723	0.314754	STAT3	1
BP	GO:0097484	dendrite extension	1/105	37/18723	0.314754	AUTS2	1
BP	GO:1900077	negative regulation of cellular response to insulin stimulus	1/105	37/18723	0.314754	SOCS3	1
BP	GO:1902745	positive regulation of lamellipodium organization	1/105	37/18723	0.314754	AUTS2	1
BP	GO:0046546	development of primary male sexual characteristics	2/105	142/18723	0.316621	ERCC1/HMGB2	2
BP	GO:2000045	regulation of G1/S transition of mitotic cell cycle	2/105	142/18723	0.316621	DDX3X/SOX4	2
BP	GO:0034763	negative regulation of transmembrane transport	2/105	143/18723	0.319094	ANK3/CALM1	2
BP	GO:0006882	cellular zinc ion homeostasis	1/105	38/18723	0.319094	MT2A	1
BP	GO:0009595	detection of biotic stimulus	1/105	38/18723	0.319094	HLA-DRB1	1
BP	GO:0010742	macrophage derived foam cell differentiation	1/105	38/18723	0.319094	NFKBIA	1
BP	GO:0032373	positive regulation of sterol transport	1/105	38/18723	0.319094	NFKBIA	1
BP	GO:0032376	positive regulation of cholesterol transport	1/105	38/18723	0.319094	NFKBIA	1
BP	GO:0035136	forelimb morphogenesis	1/105	38/18723	0.319094	ZBTB16	1
BP	GO:0046329	negative regulation of JNK cascade	1/105	38/18723	0.319094	DNAJA1	1
BP	GO:0090077	foam cell differentiation	1/105	38/18723	0.319094	NFKBIA	1
BP	GO:0098926	postsynaptic signal transduction	1/105	38/18723	0.319094	STAT3	1
BP	GO:1901186	positive regulation of ERBB signaling pathway	1/105	38/18723	0.319094	CCDC88A	1
BP	GO:1902110	positive regulation of mitochondrial membrane permeability involved in apoptotic process	1/105	38/18723	0.319094	GZMB	1
BP	GO:2000279	negative regulation of DNA biosynthetic process	1/105	38/18723	0.319094	DUSP1	1
BP	GO:0010324	membrane invagination	2/105	144/18723	0.320095	IGKC/IGLC2	2
BP	GO:0033135	regulation of peptidyl-serine phosphorylation	2/105	144/18723	0.320095	PLCL1/APP	2
BP	GO:0010959	regulation of metal ion transport	4/105	406/18723	0.320655	ANK3/AHNAK/CALM1/CCL4	4
BP	GO:0034655	nucleobase-containing compound catabolic process	4/105	407/18723	0.322323	HSPA1B/DDX5/ZFP36L1/FHIT	4
BP	GO:0007618	mating	1/105	39/18723	0.323522	APP	1
BP	GO:0016233	telomere capping	1/105	39/18723	0.323522	ERCC1	1
BP	GO:0021587	cerebellum morphogenesis	1/105	39/18723	0.323522	RORA	1
BP	GO:0036297	interstrand cross-link repair	1/105	39/18723	0.323522	ERCC1	1
BP	GO:0043267	negative regulation of potassium ion transport	1/105	39/18723	0.323522	ANK3	1
BP	GO:0045622	regulation of T-helper cell differentiation	1/105	39/18723	0.323522	HLA-DRB1	1
BP	GO:0045923	positive regulation of fatty acid metabolic process	1/105	39/18723	0.323522	CD74	1
BP	GO:0090224	regulation of spindle organization	1/105	39/18723	0.323522	HSPA1B	1
BP	GO:1901021	positive regulation of calcium ion transmembrane transporter activity	1/105	39/18723	0.323522	CALM1	1
BP	GO:2000516	positive regulation of CD4-positive, alpha-beta T cell activation	1/105	39/18723	0.323522	HLA-DRB1	1
BP	GO:0006325	chromatin organization	4/105	409/18723	0.323682	KDM6A/HMGB1/HMGN2/HMGB2	4
BP	GO:1902850	microtubule cytoskeleton organization involved in mitosis	2/105	147/18723	0.32608	HSPA1B/STMN1	2
BP	GO:0043270	positive regulation of ion transport	3/105	275/18723	0.32608	ANK3/CALM1/CCL4	3
BP	GO:0044839	cell cycle G2/M phase transition	2/105	148/18723	0.32608	CALM1/APP	2
BP	GO:0070507	regulation of microtubule cytoskeleton organization	2/105	148/18723	0.32608	HSPA1B/STMN1	2
BP	GO:0097530	granulocyte migration	2/105	148/18723	0.32608	CD74/CCL4	2
BP	GO:2001056	positive regulation of cysteine-type endopeptidase activity	2/105	148/18723	0.32608	DDX3X/HMGB1	2
BP	GO:0009187	cyclic nucleotide metabolic process	1/105	40/18723	0.32608	RORA	1
BP	GO:0031111	negative regulation of microtubule polymerization or depolymerization	1/105	40/18723	0.32608	STMN1	1
BP	GO:0034122	negative regulation of toll-like receptor signaling pathway	1/105	40/18723	0.32608	TNFAIP3	1
BP	GO:0043001	Golgi to plasma membrane protein transport	1/105	40/18723	0.32608	ANK3	1
BP	GO:0044275	cellular carbohydrate catabolic process	1/105	40/18723	0.32608	HMGB1	1
BP	GO:0045022	early endosome to late endosome transport	1/105	40/18723	0.32608	HOOK2	1
BP	GO:0045740	positive regulation of DNA replication	1/105	40/18723	0.32608	JUN	1
BP	GO:0051281	positive regulation of release of sequestered calcium ion into cytosol	1/105	40/18723	0.32608	CALM1	1
BP	GO:0055069	zinc ion homeostasis	1/105	40/18723	0.32608	MT2A	1
BP	GO:0060412	ventricular septum morphogenesis	1/105	40/18723	0.32608	SOX4	1
BP	GO:0097352	autophagosome maturation	1/105	40/18723	0.32608	CALM1	1
BP	GO:1901020	negative regulation of calcium ion transmembrane transporter activity	1/105	40/18723	0.32608	CALM1	1
BP	GO:1901223	negative regulation of NIK/NF-kappaB signaling	1/105	40/18723	0.32608	DDX3X	1
BP	GO:1901998	toxin transport	1/105	40/18723	0.32608	DNAJA1	1
BP	GO:1902686	mitochondrial outer membrane permeabilization involved in programmed cell death	1/105	40/18723	0.32608	GZMB	1
BP	GO:0043434	response to peptide hormone	4/105	414/18723	0.328248	SOCS3/STAT3/TIMP1/ZFP36L1	4
BP	GO:0009411	response to UV	2/105	149/18723	0.328666	ERCC1/TIMP1	2
BP	GO:0032368	regulation of lipid transport	2/105	149/18723	0.328666	NFKBIA/ATP8A1	2
BP	GO:0006401	RNA catabolic process	3/105	278/18723	0.330311	HSPA1B/DDX5/ZFP36L1	3
BP	GO:0007281	germ cell development	3/105	278/18723	0.330311	ERCC1/ZBTB16/HMGB2	3
BP	GO:0010907	positive regulation of glucose metabolic process	1/105	41/18723	0.330694	HMGB1	1
BP	GO:0031062	positive regulation of histone methylation	1/105	41/18723	0.330694	AUTS2	1
BP	GO:0048286	lung alveolus development	1/105	41/18723	0.330694	HOPX	1
BP	GO:0050691	regulation of defense response to virus by host	1/105	41/18723	0.330694	TNFAIP3	1
BP	GO:0070296	sarcoplasmic reticulum calcium ion transport	1/105	41/18723	0.330694	CALM1	1
BP	GO:1900371	regulation of purine nucleotide biosynthetic process	1/105	41/18723	0.330694	STAT3	1
BP	GO:1902622	regulation of neutrophil migration	1/105	41/18723	0.330694	CD74	1
BP	GO:0031497	chromatin assembly	2/105	151/18723	0.332214	HMGB1/HMGB2	2
BP	GO:0071333	cellular response to glucose stimulus	2/105	151/18723	0.332214	HLA-DRB1/SOX4	2
BP	GO:0071456	cellular response to hypoxia	2/105	151/18723	0.332214	RORA/ZFP36L1	2
BP	GO:1904064	positive regulation of cation transmembrane transport	2/105	151/18723	0.332214	ANK3/CALM1	2
BP	GO:0007409	axonogenesis	4/105	418/18723	0.332214	ANK3/APP/AUTS2/STMN1	4
BP	GO:0021915	neural tube development	2/105	152/18723	0.333448	ZFP36L1/SOX4	2
BP	GO:0010591	regulation of lamellipodium assembly	1/105	42/18723	0.333448	AUTS2	1
BP	GO:0010677	negative regulation of cellular carbohydrate metabolic process	1/105	42/18723	0.333448	STAT3	1
BP	GO:0016601	Rac protein signal transduction	1/105	42/18723	0.333448	AUTS2	1
BP	GO:0021575	hindbrain morphogenesis	1/105	42/18723	0.333448	RORA	1
BP	GO:0030574	collagen catabolic process	1/105	42/18723	0.333448	CST3	1
BP	GO:0030808	regulation of nucleotide biosynthetic process	1/105	42/18723	0.333448	STAT3	1
BP	GO:0032467	positive regulation of cytokinesis	1/105	42/18723	0.333448	CDC14A	1
BP	GO:0032691	negative regulation of interleukin-1 beta production	1/105	42/18723	0.333448	TNFAIP3	1
BP	GO:0033574	response to testosterone	1/105	42/18723	0.333448	DUSP1	1
BP	GO:0035019	somatic stem cell population maintenance	1/105	42/18723	0.333448	SOX4	1
BP	GO:0055090	acylglycerol homeostasis	1/105	42/18723	0.333448	RORA	1
BP	GO:0070328	triglyceride homeostasis	1/105	42/18723	0.333448	RORA	1
BP	GO:2000404	regulation of T cell migration	1/105	42/18723	0.333448	APP	1
BP	GO:2001222	regulation of neuron migration	1/105	42/18723	0.333448	STAT3	1
BP	GO:0071331	cellular response to hexose stimulus	2/105	153/18723	0.335208	HLA-DRB1/SOX4	2
BP	GO:0071326	cellular response to monosaccharide stimulus	2/105	154/18723	0.337831	HLA-DRB1/SOX4	2
BP	GO:0002861	regulation of inflammatory response to antigenic stimulus	1/105	43/18723	0.337831	HLA-DRB1	1
BP	GO:0006284	base-excision repair	1/105	43/18723	0.337831	HMGB1	1
BP	GO:0006509	membrane protein ectodomain proteolysis	1/105	43/18723	0.337831	TIMP1	1
BP	GO:0035794	positive regulation of mitochondrial membrane permeability	1/105	43/18723	0.337831	GZMB	1
BP	GO:0042771	intrinsic apoptotic signaling pathway in response to DNA damage by p53 class mediator	1/105	43/18723	0.337831	CD74	1
BP	GO:0045494	photoreceptor cell maintenance	1/105	43/18723	0.337831	CROCC	1
BP	GO:0046636	negative regulation of alpha-beta T cell activation	1/105	43/18723	0.337831	HMGB1	1
BP	GO:0098815	modulation of excitatory postsynaptic potential	1/105	43/18723	0.337831	APP	1
BP	GO:0098927	vesicle-mediated transport between endosomal compartments	1/105	43/18723	0.337831	HOOK2	1
BP	GO:2001239	regulation of extrinsic apoptotic signaling pathway in absence of ligand	1/105	43/18723	0.337831	HSPA1B	1
BP	GO:0007519	skeletal muscle tissue development	2/105	155/18723	0.338622	FOS/DDX5	2
BP	GO:0046434	organophosphate catabolic process	2/105	155/18723	0.338622	INPP4B/FHIT	2
BP	GO:1903364	positive regulation of cellular protein catabolic process	2/105	155/18723	0.338622	TNFAIP3/HSPA1B	2
BP	GO:0001764	neuron migration	2/105	156/18723	0.341085	STAT3/AUTS2	2
BP	GO:0002066	columnar/cuboidal epithelial cell development	1/105	44/18723	0.341085	CDK6	1
BP	GO:0002792	negative regulation of peptide secretion	1/105	44/18723	0.341085	CD74	1
BP	GO:0006378	mRNA polyadenylation	1/105	44/18723	0.341085	APP	1
BP	GO:0008542	visual learning	1/105	44/18723	0.341085	APP	1
BP	GO:0021517	ventral spinal cord development	1/105	44/18723	0.341085	SOX4	1
BP	GO:0021762	substantia nigra development	1/105	44/18723	0.341085	CALM1	1
BP	GO:0032881	regulation of polysaccharide metabolic process	1/105	44/18723	0.341085	HMGB1	1
BP	GO:0045124	regulation of bone resorption	1/105	44/18723	0.341085	TNFAIP3	1
BP	GO:0046006	regulation of activated T cell proliferation	1/105	44/18723	0.341085	HMGB1	1
BP	GO:0048066	developmental pigmentation	1/105	44/18723	0.341085	LRMDA	1
BP	GO:0050999	regulation of nitric-oxide synthase activity	1/105	44/18723	0.341085	CALM1	1
BP	GO:1903573	negative regulation of response to endoplasmic reticulum stress	1/105	44/18723	0.341085	PPP1R15A	1
BP	GO:1903311	regulation of mRNA metabolic process	3/105	288/18723	0.341085	DDX5/ZFP36L1/RBM3	3
BP	GO:0001837	epithelial to mesenchymal transition	2/105	157/18723	0.341549	DDX5/S100A4	2
BP	GO:0051017	actin filament bundle assembly	2/105	157/18723	0.341549	CCDC88A/STMN1	2
BP	GO:0071103	DNA conformation change	3/105	290/18723	0.344766	DDX3X/HMGB1/HMGB2	3
BP	GO:0071375	cellular response to peptide hormone stimulus	3/105	290/18723	0.344766	SOCS3/STAT3/ZFP36L1	3
BP	GO:0003254	regulation of membrane depolarization	1/105	45/18723	0.345064	ANK3	1
BP	GO:0035305	negative regulation of dephosphorylation	1/105	45/18723	0.345064	PPP1R15A	1
BP	GO:0042551	neuron maturation	1/105	45/18723	0.345064	APP	1
BP	GO:0043631	RNA polyadenylation	1/105	45/18723	0.345064	APP	1
BP	GO:0071354	cellular response to interleukin-6	1/105	45/18723	0.345064	STAT3	1
BP	GO:0071364	cellular response to epidermal growth factor stimulus	1/105	45/18723	0.345064	ZFP36L1	1
BP	GO:1902108	regulation of mitochondrial membrane permeability involved in apoptotic process	1/105	45/18723	0.345064	GZMB	1
BP	GO:1904646	cellular response to amyloid-beta	1/105	45/18723	0.345064	APP	1
BP	GO:0060485	mesenchyme development	3/105	291/18723	0.345064	DDX5/S100A4/ZFP36L1	3
BP	GO:0046488	phosphatidylinositol metabolic process	2/105	159/18723	0.345082	SOCS3/INPP4B	2
BP	GO:1903169	regulation of calcium ion transmembrane transport	2/105	159/18723	0.345082	AHNAK/CALM1	2
BP	GO:0035637	multicellular organismal signaling	2/105	160/18723	0.347599	ANK3/CALM1	2
BP	GO:0043271	negative regulation of ion transport	2/105	160/18723	0.347599	ANK3/CALM1	2
BP	GO:0090316	positive regulation of intracellular protein transport	2/105	160/18723	0.347599	ANK3/GZMB	2
BP	GO:0008380	RNA splicing	4/105	434/18723	0.347735	AHNAK/DDX5/RPS26/RBM3	4
BP	GO:0042391	regulation of membrane potential	4/105	434/18723	0.347735	ANK3/JUN/CALM1/APP	4
BP	GO:0001974	blood vessel remodeling	1/105	46/18723	0.34813	CST3	1
BP	GO:0006984	ER-nucleus signaling pathway	1/105	46/18723	0.34813	PPP1R15A	1
BP	GO:0007019	microtubule depolymerization	1/105	46/18723	0.34813	STMN1	1
BP	GO:0043462	regulation of ATPase activity	1/105	46/18723	0.34813	DNAJB1	1
BP	GO:0043616	keratinocyte proliferation	1/105	46/18723	0.34813	ZFP36L1	1
BP	GO:0046839	phospholipid dephosphorylation	1/105	46/18723	0.34813	INPP4B	1
BP	GO:1900087	positive regulation of G1/S transition of mitotic cell cycle	1/105	46/18723	0.34813	DDX3X	1
BP	GO:1900271	regulation of long-term synaptic potentiation	1/105	46/18723	0.34813	APP	1
BP	GO:0036294	cellular response to decreased oxygen levels	2/105	161/18723	0.34813	RORA/ZFP36L1	2
BP	GO:0061572	actin filament bundle organization	2/105	161/18723	0.34813	CCDC88A/STMN1	2
BP	GO:0021953	central nervous system neuron differentiation	2/105	162/18723	0.351061	RORA/SOX4	2
BP	GO:0001754	eye photoreceptor cell differentiation	1/105	47/18723	0.351373	STAT3	1
BP	GO:0001774	microglial cell activation	1/105	47/18723	0.351373	APP	1
BP	GO:0010712	regulation of collagen metabolic process	1/105	47/18723	0.351373	CST3	1
BP	GO:0045332	phospholipid translocation	1/105	47/18723	0.351373	ATP8A1	1
BP	GO:0045747	positive regulation of Notch signaling pathway	1/105	47/18723	0.351373	STAT3	1
BP	GO:0048483	autonomic nervous system development	1/105	47/18723	0.351373	SOX4	1
BP	GO:0050798	activated T cell proliferation	1/105	47/18723	0.351373	HMGB1	1
BP	GO:0050885	neuromuscular process controlling balance	1/105	47/18723	0.351373	APP	1
BP	GO:0097028	dendritic cell differentiation	1/105	47/18723	0.351373	HMGB1	1
BP	GO:0120163	negative regulation of cold-induced thermogenesis	1/105	47/18723	0.351373	PLCL1	1
BP	GO:1900744	regulation of p38MAPK cascade	1/105	47/18723	0.351373	DUSP1	1
BP	GO:1903170	negative regulation of calcium ion transmembrane transport	1/105	47/18723	0.351373	CALM1	1
BP	GO:0000280	nuclear division	4/105	439/18723	0.351373	HSPA1B/CDC14A/DUSP1/TEX14	4
BP	GO:0050804	modulation of chemical synaptic transmission	4/105	439/18723	0.351373	STAT3/PLCL1/CALM1/APP	4
BP	GO:0099177	regulation of trans-synaptic signaling	4/105	440/18723	0.352969	STAT3/PLCL1/CALM1/APP	4
BP	GO:0031647	regulation of protein stability	3/105	298/18723	0.353156	HSPA1B/CCNH/SOX4	3
BP	GO:0048511	rhythmic process	3/105	298/18723	0.353156	JUN/DDX5/RORA	3
BP	GO:0002700	regulation of production of molecular mediator of immune response	2/105	164/18723	0.353156	SPON2/CD74	2
BP	GO:2000058	regulation of ubiquitin-dependent protein catabolic process	2/105	164/18723	0.353156	HSPA1B/FHIT	2
BP	GO:0046661	male sex differentiation	2/105	165/18723	0.353472	ERCC1/HMGB2	2
BP	GO:0050796	regulation of insulin secretion	2/105	165/18723	0.353472	HLA-DRB1/SOX4	2
BP	GO:0002686	negative regulation of leukocyte migration	1/105	48/18723	0.353472	DUSP1	1
BP	GO:0033628	regulation of cell adhesion mediated by integrin	1/105	48/18723	0.353472	SKAP1	1
BP	GO:0045912	negative regulation of carbohydrate metabolic process	1/105	48/18723	0.353472	STAT3	1
BP	GO:1903053	regulation of extracellular matrix organization	1/105	48/18723	0.353472	CST3	1
BP	GO:1905710	positive regulation of membrane permeability	1/105	48/18723	0.353472	GZMB	1
BP	GO:2000059	negative regulation of ubiquitin-dependent protein catabolic process	1/105	48/18723	0.353472	FHIT	1
BP	GO:0060538	skeletal muscle organ development	2/105	166/18723	0.353472	FOS/DDX5	2
BP	GO:0006913	nucleocytoplasmic transport	3/105	301/18723	0.353472	NFKBIA/TXNIP/STAT3	3
BP	GO:0042886	amide transport	3/105	301/18723	0.353472	HLA-DRB1/CD74/SOX4	3
BP	GO:0051169	nuclear transport	3/105	301/18723	0.353472	NFKBIA/TXNIP/STAT3	3
BP	GO:0046700	heterocycle catabolic process	4/105	445/18723	0.353472	HSPA1B/DDX5/ZFP36L1/FHIT	4
BP	GO:0043062	extracellular structure organization	3/105	302/18723	0.353472	CST3/APP/TEX14	3
BP	GO:0051056	regulation of small GTPase mediated signal transduction	3/105	302/18723	0.353472	ARHGAP15/AUTS2/STMN1	3
BP	GO:0034767	positive regulation of ion transmembrane transport	2/105	167/18723	0.353472	ANK3/CALM1	2
BP	GO:0055088	lipid homeostasis	2/105	167/18723	0.353472	DDX3X/RORA	2
BP	GO:1903034	regulation of response to wounding	2/105	167/18723	0.353472	TNFAIP3/HMGB1	2
BP	GO:0002204	somatic recombination of immunoglobulin genes involved in immune response	1/105	49/18723	0.353472	ERCC1	1
BP	GO:0002208	somatic diversification of immunoglobulins involved in immune response	1/105	49/18723	0.353472	ERCC1	1
BP	GO:0002762	negative regulation of myeloid leukocyte differentiation	1/105	49/18723	0.353472	CDK6	1
BP	GO:0006692	prostanoid metabolic process	1/105	49/18723	0.353472	CD74	1
BP	GO:0006693	prostaglandin metabolic process	1/105	49/18723	0.353472	CD74	1
BP	GO:0006953	acute-phase response	1/105	49/18723	0.353472	STAT3	1
BP	GO:0008038	neuron recognition	1/105	49/18723	0.353472	APP	1
BP	GO:0014075	response to amine	1/105	49/18723	0.353472	CALM1	1
BP	GO:0021515	cell differentiation in spinal cord	1/105	49/18723	0.353472	SOX4	1
BP	GO:0021695	cerebellar cortex development	1/105	49/18723	0.353472	RORA	1
BP	GO:0032692	negative regulation of interleukin-1 production	1/105	49/18723	0.353472	TNFAIP3	1
BP	GO:0042304	regulation of fatty acid biosynthetic process	1/105	49/18723	0.353472	CD74	1
BP	GO:0043330	response to exogenous dsRNA	1/105	49/18723	0.353472	NFKBIA	1
BP	GO:0045190	isotype switching	1/105	49/18723	0.353472	ERCC1	1
BP	GO:0045778	positive regulation of ossification	1/105	49/18723	0.353472	ZBTB16	1
BP	GO:0046580	negative regulation of Ras protein signal transduction	1/105	49/18723	0.353472	STMN1	1
BP	GO:0048168	regulation of neuronal synaptic plasticity	1/105	49/18723	0.353472	APP	1
BP	GO:0050832	defense response to fungus	1/105	49/18723	0.353472	SPON2	1
BP	GO:0051445	regulation of meiotic cell cycle	1/105	49/18723	0.353472	DUSP1	1
BP	GO:0051932	synaptic transmission, GABAergic	1/105	49/18723	0.353472	PLCL1	1
BP	GO:0070741	response to interleukin-6	1/105	49/18723	0.353472	STAT3	1
BP	GO:0070849	response to epidermal growth factor	1/105	49/18723	0.353472	ZFP36L1	1
BP	GO:0072666	establishment of protein localization to vacuole	1/105	49/18723	0.353472	TNFAIP3	1
BP	GO:1901799	negative regulation of proteasomal protein catabolic process	1/105	49/18723	0.353472	FHIT	1
BP	GO:1904707	positive regulation of vascular associated smooth muscle cell proliferation	1/105	49/18723	0.353472	JUN	1
BP	GO:1904894	positive regulation of receptor signaling pathway via STAT	1/105	49/18723	0.353472	IL7R	1
BP	GO:0000070	mitotic sister chromatid segregation	2/105	168/18723	0.355285	DUSP1/TEX14	2
BP	GO:1902806	regulation of cell cycle G1/S phase transition	2/105	168/18723	0.355285	DDX3X/SOX4	2
BP	GO:2000241	regulation of reproductive process	2/105	168/18723	0.355285	DUSP1/TIMP1	2
BP	GO:0006874	cellular calcium ion homeostasis	4/105	448/18723	0.356065	CD52/CALM1/APP/HMGB1	4
BP	GO:0009152	purine ribonucleotide biosynthetic process	2/105	169/18723	0.356927	STAT3/ATP5ME	2
BP	GO:0018394	peptidyl-lysine acetylation	2/105	169/18723	0.356927	AUTS2/SOX4	2
BP	GO:0002448	mast cell mediated immunity	1/105	50/18723	0.356927	SPON2	1
BP	GO:0007140	male meiotic nuclear division	1/105	50/18723	0.356927	TEX14	1
BP	GO:0007632	visual behavior	1/105	50/18723	0.356927	APP	1
BP	GO:0060337	type I interferon signaling pathway	1/105	50/18723	0.356927	IFITM1	1
BP	GO:0071709	membrane assembly	1/105	50/18723	0.356927	ANK3	1
BP	GO:0099054	presynapse assembly	1/105	50/18723	0.356927	APP	1
BP	GO:1904036	negative regulation of epithelial cell apoptotic process	1/105	50/18723	0.356927	TNFAIP3	1
BP	GO:0007259	receptor signaling pathway via JAK-STAT	2/105	170/18723	0.358978	SOCS3/STAT3	2
BP	GO:0044270	cellular nitrogen compound catabolic process	4/105	451/18723	0.359027	HSPA1B/DDX5/ZFP36L1/FHIT	4
BP	GO:0006636	unsaturated fatty acid biosynthetic process	1/105	51/18723	0.361152	CD74	1
BP	GO:0010874	regulation of cholesterol efflux	1/105	51/18723	0.361152	NFKBIA	1
BP	GO:0014009	glial cell proliferation	1/105	51/18723	0.361152	SOX4	1
BP	GO:0045661	regulation of myoblast differentiation	1/105	51/18723	0.361152	ZFP36L1	1
BP	GO:0045668	negative regulation of osteoblast differentiation	1/105	51/18723	0.361152	CDK6	1
BP	GO:0046850	regulation of bone remodeling	1/105	51/18723	0.361152	TNFAIP3	1
BP	GO:0071622	regulation of granulocyte chemotaxis	1/105	51/18723	0.361152	CD74	1
BP	GO:0001678	cellular glucose homeostasis	2/105	172/18723	0.363058	HLA-DRB1/SOX4	2
BP	GO:0010469	regulation of signaling receptor activity	2/105	173/18723	0.365082	APP/MTRNR2L12	2
BP	GO:0002218	activation of innate immune response	1/105	52/18723	0.365082	HMGB1	1
BP	GO:0032206	positive regulation of telomere maintenance	1/105	52/18723	0.365082	ERCC1	1
BP	GO:0034204	lipid translocation	1/105	52/18723	0.365082	ATP8A1	1
BP	GO:0043277	apoptotic cell clearance	1/105	52/18723	0.365082	HMGB1	1
BP	GO:0051496	positive regulation of stress fiber assembly	1/105	52/18723	0.365082	CCDC88A	1
BP	GO:0071357	cellular response to type I interferon	1/105	52/18723	0.365082	IFITM1	1
BP	GO:1903426	regulation of reactive oxygen species biosynthetic process	1/105	52/18723	0.365082	STAT3	1
BP	GO:2000378	negative regulation of reactive oxygen species metabolic process	1/105	52/18723	0.365082	STAT3	1
BP	GO:0001659	temperature homeostasis	2/105	174/18723	0.366881	STAT3/PLCL1	2
BP	GO:0045787	positive regulation of cell cycle	3/105	313/18723	0.368653	CDC14A/DDX3X/APP	3
BP	GO:1905475	regulation of protein localization to membrane	2/105	175/18723	0.368653	ANK3/GZMB	2
BP	GO:0002707	negative regulation of lymphocyte mediated immunity	1/105	53/18723	0.368653	IL7R	1
BP	GO:0007566	embryo implantation	1/105	53/18723	0.368653	TIMP1	1
BP	GO:0031279	regulation of cyclase activity	1/105	53/18723	0.368653	CALM1	1
BP	GO:0045744	negative regulation of G protein-coupled receptor signaling pathway	1/105	53/18723	0.368653	STMN1	1
BP	GO:0051438	regulation of ubiquitin-protein transferase activity	1/105	53/18723	0.368653	RPS20	1
BP	GO:0099172	presynapse organization	1/105	53/18723	0.368653	APP	1
BP	GO:1990090	cellular response to nerve growth factor stimulus	1/105	53/18723	0.368653	APP	1
BP	GO:2000772	regulation of cellular senescence	1/105	53/18723	0.368653	CDK6	1
BP	GO:0055074	calcium ion homeostasis	4/105	460/18723	0.368653	CD52/CALM1/APP/HMGB1	4
BP	GO:0043414	macromolecule methylation	3/105	316/18723	0.370968	FOS/KDM6A/AUTS2	3
BP	GO:0006333	chromatin assembly or disassembly	2/105	177/18723	0.370968	HMGB1/HMGB2	2
BP	GO:0030324	lung development	2/105	177/18723	0.370968	HOPX/HMGB1	2
BP	GO:0043405	regulation of MAP kinase activity	2/105	177/18723	0.370968	DNAJA1/DUSP1	2
BP	GO:0071453	cellular response to oxygen levels	2/105	177/18723	0.370968	RORA/ZFP36L1	2
BP	GO:0002823	negative regulation of adaptive immune response based on somatic recombination of immune receptors built from immunoglobulin superfamily domains	1/105	54/18723	0.370968	IL7R	1
BP	GO:0006968	cellular defense response	1/105	54/18723	0.370968	KLRG1	1
BP	GO:0007215	glutamate receptor signaling pathway	1/105	54/18723	0.370968	APP	1
BP	GO:0010524	positive regulation of calcium ion transport into cytosol	1/105	54/18723	0.370968	CALM1	1
BP	GO:0030520	intracellular estrogen receptor signaling pathway	1/105	54/18723	0.370968	DDX5	1
BP	GO:0032330	regulation of chondrocyte differentiation	1/105	54/18723	0.370968	ZBTB16	1
BP	GO:0035065	regulation of histone acetylation	1/105	54/18723	0.370968	AUTS2	1
BP	GO:0043647	inositol phosphate metabolic process	1/105	54/18723	0.370968	INPP4B	1
BP	GO:0070839	metal ion export	1/105	54/18723	0.370968	CALM1	1
BP	GO:1902743	regulation of lamellipodium organization	1/105	54/18723	0.370968	AUTS2	1
BP	GO:2000300	regulation of synaptic vesicle exocytosis	1/105	54/18723	0.370968	CALM1	1
BP	GO:0048015	phosphatidylinositol-mediated signaling	2/105	178/18723	0.372655	PLCL1/ZFP36L1	2
BP	GO:0015980	energy derivation by oxidation of organic compounds	3/105	318/18723	0.373388	COX6C/ATP5ME/HMGB1	3
BP	GO:0007204	positive regulation of cytosolic calcium ion concentration	3/105	319/18723	0.374222	CD52/CALM1/HMGB1	3
BP	GO:1901214	regulation of neuron death	3/105	319/18723	0.374222	FOS/JUN/STAT3	3
BP	GO:0002067	glandular epithelial cell differentiation	1/105	55/18723	0.374222	CDK6	1
BP	GO:0003179	heart valve morphogenesis	1/105	55/18723	0.374222	SOX4	1
BP	GO:0003229	ventricular cardiac muscle tissue development	1/105	55/18723	0.374222	HOPX	1
BP	GO:0008333	endosome to lysosome transport	1/105	55/18723	0.374222	HOOK2	1
BP	GO:0010676	positive regulation of cellular carbohydrate metabolic process	1/105	55/18723	0.374222	HMGB1	1
BP	GO:0044091	membrane biogenesis	1/105	55/18723	0.374222	ANK3	1
BP	GO:0046164	alcohol catabolic process	1/105	55/18723	0.374222	INPP4B	1
BP	GO:0098900	regulation of action potential	1/105	55/18723	0.374222	CALM1	1
BP	GO:0019439	aromatic compound catabolic process	4/105	467/18723	0.374396	HSPA1B/DDX5/ZFP36L1/FHIT	4
BP	GO:0061564	axon development	4/105	467/18723	0.374396	ANK3/APP/AUTS2/STMN1	4
BP	GO:0048660	regulation of smooth muscle cell proliferation	2/105	180/18723	0.375284	TNFAIP3/JUN	2
BP	GO:0006479	protein methylation	2/105	181/18723	0.375284	KDM6A/AUTS2	2
BP	GO:0008213	protein alkylation	2/105	181/18723	0.375284	KDM6A/AUTS2	2
BP	GO:0030323	respiratory tube development	2/105	181/18723	0.375284	HOPX/HMGB1	2
BP	GO:0045766	positive regulation of angiogenesis	2/105	181/18723	0.375284	STAT3/HMGB1	2
BP	GO:1904018	positive regulation of vasculature development	2/105	181/18723	0.375284	STAT3/HMGB1	2
BP	GO:1905952	regulation of lipid localization	2/105	181/18723	0.375284	NFKBIA/ATP8A1	2
BP	GO:0000288	nuclear-transcribed mRNA catabolic process, deadenylation-dependent decay	1/105	56/18723	0.375284	ZFP36L1	1
BP	GO:0001912	positive regulation of leukocyte mediated cytotoxicity	1/105	56/18723	0.375284	HLA-DRB1	1
BP	GO:0002711	positive regulation of T cell mediated immunity	1/105	56/18723	0.375284	HLA-DRB1	1
BP	GO:0042733	embryonic digit morphogenesis	1/105	56/18723	0.375284	ZBTB16	1
BP	GO:0045071	negative regulation of viral genome replication	1/105	56/18723	0.375284	IFITM1	1
BP	GO:0045599	negative regulation of fat cell differentiation	1/105	56/18723	0.375284	RORA	1
BP	GO:0046456	icosanoid biosynthetic process	1/105	56/18723	0.375284	CD74	1
BP	GO:0048008	platelet-derived growth factor receptor signaling pathway	1/105	56/18723	0.375284	TXNIP	1
BP	GO:0051058	negative regulation of small GTPase mediated signal transduction	1/105	56/18723	0.375284	STMN1	1
BP	GO:0071385	cellular response to glucocorticoid stimulus	1/105	56/18723	0.375284	ZFP36L1	1
BP	GO:1904645	response to amyloid-beta	1/105	56/18723	0.375284	APP	1
BP	GO:1990089	response to nerve growth factor	1/105	56/18723	0.375284	APP	1
BP	GO:0051051	negative regulation of transport	4/105	470/18723	0.375284	ANK3/CALM1/HMGB1/CD74	4
BP	GO:0009260	ribonucleotide biosynthetic process	2/105	182/18723	0.376737	STAT3/ATP5ME	2
BP	GO:0048017	inositol lipid-mediated signaling	2/105	182/18723	0.376737	PLCL1/ZFP36L1	2
BP	GO:0006949	syncytium formation	1/105	57/18723	0.378774	ERCC1	1
BP	GO:0010883	regulation of lipid storage	1/105	57/18723	0.378774	NFKBIA	1
BP	GO:0016447	somatic recombination of immunoglobulin gene segments	1/105	57/18723	0.378774	ERCC1	1
BP	GO:0030219	megakaryocyte differentiation	1/105	57/18723	0.378774	HMGB2	1
BP	GO:0033619	membrane protein proteolysis	1/105	57/18723	0.378774	TIMP1	1
BP	GO:0050891	multicellular organismal water homeostasis	1/105	57/18723	0.378774	STMN1	1
BP	GO:0051155	positive regulation of striated muscle cell differentiation	1/105	57/18723	0.378774	HOPX	1
BP	GO:0051205	protein insertion into membrane	1/105	57/18723	0.378774	GZMB	1
BP	GO:0048659	smooth muscle cell proliferation	2/105	184/18723	0.380543	TNFAIP3/JUN	2
BP	GO:0007369	gastrulation	2/105	185/18723	0.381155	DUSP1/DUSP2	2
BP	GO:0010043	response to zinc ion	1/105	58/18723	0.381155	MT2A	1
BP	GO:0010574	regulation of vascular endothelial growth factor production	1/105	58/18723	0.381155	RORA	1
BP	GO:0034340	response to type I interferon	1/105	58/18723	0.381155	IFITM1	1
BP	GO:0035904	aorta development	1/105	58/18723	0.381155	SOX4	1
BP	GO:0042743	hydrogen peroxide metabolic process	1/105	58/18723	0.381155	STAT3	1
BP	GO:0043506	regulation of JUN kinase activity	1/105	58/18723	0.381155	DNAJA1	1
BP	GO:0043525	positive regulation of neuron apoptotic process	1/105	58/18723	0.381155	JUN	1
BP	GO:0045604	regulation of epidermal cell differentiation	1/105	58/18723	0.381155	ZFP36L1	1
BP	GO:0086065	cell communication involved in cardiac conduction	1/105	58/18723	0.381155	CALM1	1
BP	GO:0097035	regulation of membrane lipid distribution	1/105	58/18723	0.381155	ATP8A1	1
BP	GO:1902808	positive regulation of cell cycle G1/S phase transition	1/105	58/18723	0.381155	DDX3X	1
BP	GO:2000649	regulation of sodium ion transmembrane transporter activity	1/105	58/18723	0.381155	ANK3	1
BP	GO:2000736	regulation of stem cell differentiation	1/105	58/18723	0.381155	STAT3	1
BP	GO:0071478	cellular response to radiation	2/105	186/18723	0.383012	ERCC1/TIMP1	2
BP	GO:0061136	regulation of proteasomal protein catabolic process	2/105	187/18723	0.384755	HSPA1B/FHIT	2
BP	GO:0048638	regulation of developmental growth	3/105	330/18723	0.384755	HOPX/STAT3/APP	3
BP	GO:0001836	release of cytochrome c from mitochondria	1/105	59/18723	0.384755	JUN	1
BP	GO:0032768	regulation of monooxygenase activity	1/105	59/18723	0.384755	CALM1	1
BP	GO:0043551	regulation of phosphatidylinositol 3-kinase activity	1/105	59/18723	0.384755	SOCS3	1
BP	GO:0051353	positive regulation of oxidoreductase activity	1/105	59/18723	0.384755	CALM1	1
BP	GO:0090303	positive regulation of wound healing	1/105	59/18723	0.384755	HMGB1	1
BP	GO:2000351	regulation of endothelial cell apoptotic process	1/105	59/18723	0.384755	TNFAIP3	1
BP	GO:0030308	negative regulation of cell growth	2/105	188/18723	0.386732	HSPA1B/DDX3X	2
BP	GO:0016049	cell growth	4/105	482/18723	0.388072	HSPA1B/DDX3X/APP/AUTS2	4
BP	GO:0009060	aerobic respiration	2/105	189/18723	0.388072	COX6C/ATP5ME	2
BP	GO:0046578	regulation of Ras protein signal transduction	2/105	189/18723	0.388072	AUTS2/STMN1	2
BP	GO:0000381	regulation of alternative mRNA splicing, via spliceosome	1/105	60/18723	0.388072	DDX5	1
BP	GO:0006893	Golgi to plasma membrane transport	1/105	60/18723	0.388072	ANK3	1
BP	GO:0009620	response to fungus	1/105	60/18723	0.388072	SPON2	1
BP	GO:0019731	antibacterial humoral response	1/105	60/18723	0.388072	SPON2	1
BP	GO:0061951	establishment of protein localization to plasma membrane	1/105	60/18723	0.388072	ANK3	1
BP	GO:1903670	regulation of sprouting angiogenesis	1/105	60/18723	0.388072	HMGB1	1
BP	GO:0009755	hormone-mediated signaling pathway	2/105	190/18723	0.389761	DNAJA1/DDX5	2
BP	GO:0046390	ribose phosphate biosynthetic process	2/105	190/18723	0.389761	STAT3/ATP5ME	2
BP	GO:0051216	cartilage development	2/105	190/18723	0.389761	TIMP1/ZBTB16	2
BP	GO:0006164	purine nucleotide biosynthetic process	2/105	191/18723	0.391756	STAT3/ATP5ME	2
BP	GO:0034113	heterotypic cell-cell adhesion	1/105	61/18723	0.391756	SKAP1	1
BP	GO:0042255	ribosome assembly	1/105	61/18723	0.391756	DDX3X	1
BP	GO:0071384	cellular response to corticosteroid stimulus	1/105	61/18723	0.391756	ZFP36L1	1
BP	GO:0090342	regulation of cell aging	1/105	61/18723	0.391756	CDK6	1
BP	GO:0048285	organelle fission	4/105	488/18723	0.394581	HSPA1B/CDC14A/DUSP1/TEX14	4
BP	GO:0010573	vascular endothelial growth factor production	1/105	62/18723	0.395596	RORA	1
BP	GO:0032623	interleukin-2 production	1/105	62/18723	0.395596	TNFAIP3	1
BP	GO:0032663	regulation of interleukin-2 production	1/105	62/18723	0.395596	TNFAIP3	1
BP	GO:0048488	synaptic vesicle endocytosis	1/105	62/18723	0.395596	CALM1	1
BP	GO:0060135	maternal process involved in female pregnancy	1/105	62/18723	0.395596	JUNB	1
BP	GO:0140238	presynaptic endocytosis	1/105	62/18723	0.395596	CALM1	1
BP	GO:0002704	negative regulation of leukocyte mediated immunity	1/105	63/18723	0.399548	IL7R	1
BP	GO:0022617	extracellular matrix disassembly	1/105	63/18723	0.399548	CST3	1
BP	GO:0031343	positive regulation of cell killing	1/105	63/18723	0.399548	HLA-DRB1	1
BP	GO:0032233	positive regulation of actin filament bundle assembly	1/105	63/18723	0.399548	CCDC88A	1
BP	GO:0070059	intrinsic apoptotic signaling pathway in response to endoplasmic reticulum stress	1/105	63/18723	0.399548	PPP1R15A	1
BP	GO:0099601	regulation of neurotransmitter receptor activity	1/105	63/18723	0.399548	APP	1
BP	GO:0030073	insulin secretion	2/105	195/18723	0.399548	HLA-DRB1/SOX4	2
BP	GO:0045765	regulation of angiogenesis	3/105	342/18723	0.400682	TNFAIP3/STAT3/HMGB1	3
BP	GO:0006006	glucose metabolic process	2/105	196/18723	0.400682	RORA/HMGB1	2
BP	GO:0031032	actomyosin structure organization	2/105	196/18723	0.400682	CCDC88A/STMN1	2
BP	GO:0045664	regulation of neuron differentiation	2/105	196/18723	0.400682	APP/TCF4	2
BP	GO:0090276	regulation of peptide hormone secretion	2/105	196/18723	0.400682	HLA-DRB1/SOX4	2
BP	GO:1901361	organic cyclic compound catabolic process	4/105	495/18723	0.400682	HSPA1B/DDX5/ZFP36L1/FHIT	4
BP	GO:0006749	glutathione metabolic process	1/105	64/18723	0.400682	CLIC3	1
BP	GO:0030104	water homeostasis	1/105	64/18723	0.400682	STMN1	1
BP	GO:0045670	regulation of osteoclast differentiation	1/105	64/18723	0.400682	FOS	1
BP	GO:0046530	photoreceptor cell differentiation	1/105	64/18723	0.400682	STAT3	1
BP	GO:0046579	positive regulation of Ras protein signal transduction	1/105	64/18723	0.400682	AUTS2	1
BP	GO:0048247	lymphocyte chemotaxis	1/105	64/18723	0.400682	CCL4	1
BP	GO:0048857	neural nucleus development	1/105	64/18723	0.400682	CALM1	1
BP	GO:0061178	regulation of insulin secretion involved in cellular response to glucose stimulus	1/105	64/18723	0.400682	HLA-DRB1	1
BP	GO:1900076	regulation of cellular response to insulin stimulus	1/105	64/18723	0.400682	SOCS3	1
BP	GO:1903018	regulation of glycoprotein metabolic process	1/105	64/18723	0.400682	CST3	1
BP	GO:1903051	negative regulation of proteolysis involved in cellular protein catabolic process	1/105	64/18723	0.400682	FHIT	1
BP	GO:1903409	reactive oxygen species biosynthetic process	1/105	64/18723	0.400682	STAT3	1
BP	GO:0003170	heart valve development	1/105	65/18723	0.404114	SOX4	1
BP	GO:0038034	signal transduction in absence of ligand	1/105	65/18723	0.404114	HSPA1B	1
BP	GO:0045453	bone resorption	1/105	65/18723	0.404114	TNFAIP3	1
BP	GO:0045682	regulation of epidermis development	1/105	65/18723	0.404114	ZFP36L1	1
BP	GO:0046513	ceramide biosynthetic process	1/105	65/18723	0.404114	CERS6	1
BP	GO:0072577	endothelial cell apoptotic process	1/105	65/18723	0.404114	TNFAIP3	1
BP	GO:0090307	mitotic spindle assembly	1/105	65/18723	0.404114	HSPA1B	1
BP	GO:0097192	extrinsic apoptotic signaling pathway in absence of ligand	1/105	65/18723	0.404114	HSPA1B	1
BP	GO:0007059	chromosome segregation	3/105	346/18723	0.404361	DDX3X/DUSP1/TEX14	3
BP	GO:0006323	DNA packaging	2/105	199/18723	0.404385	HMGB1/HMGB2	2
BP	GO:0071902	positive regulation of protein serine/threonine kinase activity	2/105	200/18723	0.40661	DDX3X/CALM1	2
BP	GO:0072522	purine-containing compound biosynthetic process	2/105	200/18723	0.40661	STAT3/ATP5ME	2
BP	GO:0043087	regulation of GTPase activity	3/105	348/18723	0.40661	ARHGAP15/CCL4/STMN1	3
BP	GO:1901342	regulation of vasculature development	3/105	348/18723	0.40661	TNFAIP3/STAT3/HMGB1	3
BP	GO:0032715	negative regulation of interleukin-6 production	1/105	66/18723	0.40661	TNFAIP3	1
BP	GO:0046626	regulation of insulin receptor signaling pathway	1/105	66/18723	0.40661	SOCS3	1
BP	GO:0050922	negative regulation of chemotaxis	1/105	66/18723	0.40661	DUSP1	1
BP	GO:0072678	T cell migration	1/105	66/18723	0.40661	APP	1
BP	GO:1905953	negative regulation of lipid localization	1/105	66/18723	0.40661	NFKBIA	1
BP	GO:2000272	negative regulation of signaling receptor activity	1/105	66/18723	0.40661	MTRNR2L12	1
BP	GO:0051054	positive regulation of DNA metabolic process	2/105	201/18723	0.407398	ERCC1/HMGB1	2
BP	GO:0000819	sister chromatid segregation	2/105	202/18723	0.409219	DUSP1/TEX14	2
BP	GO:0019722	calcium-mediated signaling	2/105	202/18723	0.409219	CALM1/CCL4	2
BP	GO:0032388	positive regulation of intracellular transport	2/105	202/18723	0.409219	ANK3/GZMB	2
BP	GO:1903046	meiotic cell cycle process	2/105	202/18723	0.409219	ERCC1/TEX14	2
BP	GO:0009880	embryonic pattern specification	1/105	67/18723	0.409264	ZBTB16	1
BP	GO:0016445	somatic diversification of immunoglobulins	1/105	67/18723	0.409264	ERCC1	1
BP	GO:0043967	histone H4 acetylation	1/105	67/18723	0.409264	AUTS2	1
BP	GO:0048814	regulation of dendrite morphogenesis	1/105	67/18723	0.409264	TNIK	1
BP	GO:0072665	protein localization to vacuole	1/105	67/18723	0.409264	TNFAIP3	1
BP	GO:1903317	regulation of protein maturation	1/105	67/18723	0.409264	SOX4	1
BP	GO:0032869	cellular response to insulin stimulus	2/105	203/18723	0.41015	SOCS3/ZFP36L1	2
BP	GO:0060541	respiratory system development	2/105	203/18723	0.41015	HOPX/HMGB1	2
BP	GO:0031346	positive regulation of cell projection organization	3/105	353/18723	0.412298	CCDC88A/AUTS2/CROCC	3
BP	GO:0051480	regulation of cytosolic calcium ion concentration	3/105	353/18723	0.412298	CD52/CALM1/HMGB1	3
BP	GO:0032922	circadian regulation of gene expression	1/105	68/18723	0.412298	RORA	1
BP	GO:0051926	negative regulation of calcium ion transport	1/105	68/18723	0.412298	CALM1	1
BP	GO:0060411	cardiac septum morphogenesis	1/105	68/18723	0.412298	SOX4	1
BP	GO:1901016	regulation of potassium ion transmembrane transporter activity	1/105	68/18723	0.412298	ANK3	1
BP	GO:1902305	regulation of sodium ion transmembrane transport	1/105	68/18723	0.412298	ANK3	1
BP	GO:0008016	regulation of heart contraction	2/105	206/18723	0.415496	HOPX/CALM1	2
BP	GO:0006368	transcription elongation from RNA polymerase II promoter	1/105	69/18723	0.415496	SERTAD1	1
BP	GO:0019226	transmission of nerve impulse	1/105	69/18723	0.415496	ANK3	1
BP	GO:0031060	regulation of histone methylation	1/105	69/18723	0.415496	AUTS2	1
BP	GO:0033344	cholesterol efflux	1/105	69/18723	0.415496	NFKBIA	1
BP	GO:0045665	negative regulation of neuron differentiation	1/105	69/18723	0.415496	APP	1
BP	GO:0045669	positive regulation of osteoblast differentiation	1/105	69/18723	0.415496	IFITM1	1
BP	GO:0050688	regulation of defense response to virus	1/105	69/18723	0.415496	TNFAIP3	1
BP	GO:0001818	negative regulation of cytokine production	3/105	357/18723	0.417559	TNFAIP3/HLA-DRB1/HMGB1	3
BP	GO:0003208	cardiac ventricle morphogenesis	1/105	71/18723	0.423442	SOX4	1
BP	GO:0003281	ventricular septum development	1/105	71/18723	0.423442	SOX4	1
BP	GO:0008344	adult locomotory behavior	1/105	71/18723	0.423442	APP	1
BP	GO:0043550	regulation of lipid kinase activity	1/105	71/18723	0.423442	SOCS3	1
BP	GO:0045824	negative regulation of innate immune response	1/105	71/18723	0.423442	TNFAIP3	1
BP	GO:0050795	regulation of behavior	1/105	71/18723	0.423442	STAT3	1
BP	GO:0061515	myeloid cell development	1/105	71/18723	0.423442	APP	1
BP	GO:0007623	circadian rhythm	2/105	210/18723	0.423442	JUN/RORA	2
BP	GO:0046474	glycerophospholipid biosynthetic process	2/105	211/18723	0.425627	SOCS3/INPP4B	2
BP	GO:0050807	regulation of synapse organization	2/105	211/18723	0.425627	APP/TUBB	2
BP	GO:0002534	cytokine production involved in inflammatory response	1/105	72/18723	0.426108	STAT3	1
BP	GO:0005977	glycogen metabolic process	1/105	72/18723	0.426108	HMGB1	1
BP	GO:0033627	cell adhesion mediated by integrin	1/105	72/18723	0.426108	SKAP1	1
BP	GO:0042246	tissue regeneration	1/105	72/18723	0.426108	HOPX	1
BP	GO:0051057	positive regulation of small GTPase mediated signal transduction	1/105	72/18723	0.426108	AUTS2	1
BP	GO:1900015	regulation of cytokine production involved in inflammatory response	1/105	72/18723	0.426108	STAT3	1
BP	GO:1903036	positive regulation of response to wounding	1/105	72/18723	0.426108	HMGB1	1
BP	GO:0032259	methylation	3/105	364/18723	0.427347	FOS/KDM6A/AUTS2	3
BP	GO:0006073	cellular glucan metabolic process	1/105	73/18723	0.428647	HMGB1	1
BP	GO:0009166	nucleotide catabolic process	1/105	73/18723	0.428647	FHIT	1
BP	GO:0035773	insulin secretion involved in cellular response to glucose stimulus	1/105	73/18723	0.428647	HLA-DRB1	1
BP	GO:0042058	regulation of epidermal growth factor receptor signaling pathway	1/105	73/18723	0.428647	CCDC88A	1
BP	GO:0044042	glucan metabolic process	1/105	73/18723	0.428647	HMGB1	1
BP	GO:0045739	positive regulation of DNA repair	1/105	73/18723	0.428647	HMGB1	1
BP	GO:0061035	regulation of cartilage development	1/105	73/18723	0.428647	ZBTB16	1
BP	GO:0070988	demethylation	1/105	73/18723	0.428647	KDM6A	1
BP	GO:1904427	positive regulation of calcium ion transmembrane transport	1/105	73/18723	0.428647	CALM1	1
BP	GO:0140694	non-membrane-bounded organelle assembly	3/105	367/18723	0.430969	HSPA1B/DDX3X/TUBB	3
BP	GO:0007040	lysosome organization	1/105	74/18723	0.431583	HOOK2	1
BP	GO:0010822	positive regulation of mitochondrion organization	1/105	74/18723	0.431583	GZMB	1
BP	GO:0030968	endoplasmic reticulum unfolded protein response	1/105	74/18723	0.431583	PPP1R15A	1
BP	GO:0033143	regulation of intracellular steroid hormone receptor signaling pathway	1/105	74/18723	0.431583	DDX5	1
BP	GO:0048844	artery morphogenesis	1/105	74/18723	0.431583	SOX4	1
BP	GO:0070972	protein localization to endoplasmic reticulum	1/105	74/18723	0.431583	PPP1R15A	1
BP	GO:0080171	lytic vacuole organization	1/105	74/18723	0.431583	HOOK2	1
BP	GO:0008088	axo-dendritic transport	1/105	75/18723	0.435373	APP	1
BP	GO:0036465	synaptic vesicle recycling	1/105	75/18723	0.435373	CALM1	1
BP	GO:0048662	negative regulation of smooth muscle cell proliferation	1/105	75/18723	0.435373	TNFAIP3	1
BP	GO:1903363	negative regulation of cellular protein catabolic process	1/105	75/18723	0.435373	FHIT	1
BP	GO:0001654	eye development	3/105	371/18723	0.436038	PBX4/STAT3/HMGB1	3
BP	GO:0050803	regulation of synapse structure or activity	2/105	218/18723	0.436832	APP/TUBB	2
BP	GO:0034764	positive regulation of transmembrane transport	2/105	219/18723	0.437531	ANK3/CALM1	2
BP	GO:0071805	potassium ion transmembrane transport	2/105	219/18723	0.437531	ANK3/KCNQ5	2
BP	GO:0006305	DNA alkylation	1/105	76/18723	0.437531	FOS	1
BP	GO:0006306	DNA methylation	1/105	76/18723	0.437531	FOS	1
BP	GO:0006809	nitric oxide biosynthetic process	1/105	76/18723	0.437531	RORA	1
BP	GO:0014855	striated muscle cell proliferation	1/105	76/18723	0.437531	STAT3	1
BP	GO:0032720	negative regulation of tumor necrosis factor production	1/105	76/18723	0.437531	TNFAIP3	1
BP	GO:0043536	positive regulation of blood vessel endothelial cell migration	1/105	76/18723	0.437531	HMGB1	1
BP	GO:0140115	export across plasma membrane	1/105	76/18723	0.437531	CALM1	1
BP	GO:0150063	visual system development	3/105	375/18723	0.440871	PBX4/STAT3/HMGB1	3
BP	GO:0000380	alternative mRNA splicing, via spliceosome	1/105	77/18723	0.440871	DDX5	1
BP	GO:0055117	regulation of cardiac muscle contraction	1/105	77/18723	0.440871	CALM1	1
BP	GO:0140056	organelle localization by membrane tethering	1/105	77/18723	0.440871	CALM1	1
BP	GO:0008406	gonad development	2/105	221/18723	0.440871	ERCC1/HMGB2	2
BP	GO:0010810	regulation of cell-substrate adhesion	2/105	221/18723	0.440871	SKAP1/CDK6	2
BP	GO:1903050	regulation of proteolysis involved in cellular protein catabolic process	2/105	221/18723	0.440871	HSPA1B/FHIT	2
BP	GO:0018205	peptidyl-lysine modification	3/105	376/18723	0.441595	KDM6A/AUTS2/SOX4	3
BP	GO:0032371	regulation of sterol transport	1/105	78/18723	0.443511	NFKBIA	1
BP	GO:0032374	regulation of cholesterol transport	1/105	78/18723	0.443511	NFKBIA	1
BP	GO:0043537	negative regulation of blood vessel endothelial cell migration	1/105	78/18723	0.443511	HMGB1	1
BP	GO:0070373	negative regulation of ERK1 and ERK2 cascade	1/105	78/18723	0.443511	DUSP1	1
BP	GO:1901616	organic hydroxy compound catabolic process	1/105	78/18723	0.443511	INPP4B	1
BP	GO:1903556	negative regulation of tumor necrosis factor superfamily cytokine production	1/105	78/18723	0.443511	TNFAIP3	1
BP	GO:0030900	forebrain development	3/105	379/18723	0.445742	DNAJB1/APP/CDK6	3
BP	GO:0032984	protein-containing complex disassembly	2/105	224/18723	0.446416	CALM1/STMN1	2
BP	GO:0051279	regulation of release of sequestered calcium ion into cytosol	1/105	79/18723	0.446889	CALM1	1
BP	GO:0061844	antimicrobial humoral immune response mediated by antimicrobial peptide	1/105	79/18723	0.446889	HMGN2	1
BP	GO:1901184	regulation of ERBB signaling pathway	1/105	79/18723	0.446889	CCDC88A	1
BP	GO:0048880	sensory system development	3/105	381/18723	0.448411	PBX4/STAT3/HMGB1	3
BP	GO:0051495	positive regulation of cytoskeleton organization	2/105	226/18723	0.449994	HSPA1B/CCDC88A	2
BP	GO:0009791	post-embryonic development	1/105	80/18723	0.449994	ERCC1	1
BP	GO:0021766	hippocampus development	1/105	80/18723	0.449994	CDK6	1
BP	GO:0032204	regulation of telomere maintenance	1/105	80/18723	0.449994	ERCC1	1
BP	GO:0032272	negative regulation of protein polymerization	1/105	80/18723	0.449994	STMN1	1
BP	GO:0045137	development of primary sexual characteristics	2/105	227/18723	0.451656	ERCC1/HMGB2	2
BP	GO:0014706	striated muscle tissue development	3/105	384/18723	0.4525	FOS/HOPX/DDX5	3
BP	GO:0008589	regulation of smoothened signaling pathway	1/105	81/18723	0.452825	RORA	1
BP	GO:0044773	mitotic DNA damage checkpoint signaling	1/105	81/18723	0.452825	SOX4	1
BP	GO:0046209	nitric oxide metabolic process	1/105	81/18723	0.452825	RORA	1
BP	GO:0051149	positive regulation of muscle cell differentiation	1/105	81/18723	0.452825	HOPX	1
BP	GO:1903533	regulation of protein targeting	1/105	81/18723	0.452825	ANK3	1
BP	GO:0033157	regulation of intracellular protein transport	2/105	229/18723	0.454796	ANK3/GZMB	2
BP	GO:0071695	anatomical structure maturation	2/105	229/18723	0.454796	APP/ZBTB16	2
BP	GO:0002312	B cell activation involved in immune response	1/105	82/18723	0.455149	ERCC1	1
BP	GO:0007032	endosome organization	1/105	82/18723	0.455149	HOOK2	1
BP	GO:0016575	histone deacetylation	1/105	82/18723	0.455149	HOPX	1
BP	GO:0046889	positive regulation of lipid biosynthetic process	1/105	82/18723	0.455149	CD74	1
BP	GO:1905897	regulation of response to endoplasmic reticulum stress	1/105	82/18723	0.455149	PPP1R15A	1
BP	GO:2001057	reactive nitrogen species metabolic process	1/105	82/18723	0.455149	RORA	1
BP	GO:2001252	positive regulation of chromosome organization	1/105	82/18723	0.455149	ERCC1	1
BP	GO:0045333	cellular respiration	2/105	230/18723	0.455428	COX6C/ATP5ME	2
BP	GO:0045732	positive regulation of protein catabolic process	2/105	231/18723	0.457667	TNFAIP3/HSPA1B	2
BP	GO:1901292	nucleoside phosphate catabolic process	1/105	83/18723	0.458816	FHIT	1
BP	GO:0007160	cell-matrix adhesion	2/105	233/18723	0.461749	SKAP1/CDK6	2
BP	GO:0032271	regulation of protein polymerization	2/105	233/18723	0.461749	HSPA1B/STMN1	2
BP	GO:0006112	energy reserve metabolic process	1/105	84/18723	0.461749	HMGB1	1
BP	GO:0032508	DNA duplex unwinding	1/105	84/18723	0.461749	DDX3X	1
BP	GO:0061157	mRNA destabilization	1/105	84/18723	0.461749	ZFP36L1	1
BP	GO:2000134	negative regulation of G1/S transition of mitotic cell cycle	1/105	84/18723	0.461749	SOX4	1
BP	GO:0048588	developmental cell growth	2/105	234/18723	0.462949	APP/AUTS2	2
BP	GO:0060560	developmental growth involved in morphogenesis	2/105	234/18723	0.462949	APP/AUTS2	2
BP	GO:0010507	negative regulation of autophagy	1/105	85/18723	0.464639	STAT3	1
BP	GO:0042509	regulation of tyrosine phosphorylation of STAT protein	1/105	85/18723	0.464639	SOCS3	1
BP	GO:0044774	mitotic DNA integrity checkpoint signaling	1/105	85/18723	0.464639	SOX4	1
BP	GO:0097194	execution phase of apoptosis	1/105	85/18723	0.464639	MTRNR2L12	1
BP	GO:0030072	peptide hormone secretion	2/105	236/18723	0.466428	HLA-DRB1/SOX4	2
BP	GO:0048762	mesenchymal cell differentiation	2/105	236/18723	0.466428	DDX5/S100A4	2
BP	GO:0022406	membrane docking	1/105	86/18723	0.467723	CALM1	1
BP	GO:0035023	regulation of Rho protein signal transduction	1/105	86/18723	0.467723	STMN1	1
BP	GO:0046928	regulation of neurotransmitter secretion	1/105	86/18723	0.467723	CALM1	1
BP	GO:0019318	hexose metabolic process	2/105	237/18723	0.46792	RORA/HMGB1	2
BP	GO:0051259	protein complex oligomerization	2/105	238/18723	0.470108	HLA-DRB1/CD74	2
BP	GO:0019646	aerobic electron transport chain	1/105	87/18723	0.470297	COX6C	1
[truncated: 1,051 more rows]
