# Supplementary material for: Exploring T Cell and NK Cell Involvement in Ankylosing Spondylitis Through Single‐Cell Sequencing
Source: J Cell Mol Med. 2024 Dec 16;28(24):e70206. doi: 10.1111/jcmm.70206 (PMC11648971; doi:10.1111/jcmm.70206)
Supplement: Supplementary file 6 — Table S3 The KEGG analysis results of DEGs. [file JCMM-28-e70206-s004.xlsx]

## Sheet: KEGG
Result of KEGG analyses
category	subcategory	ID	Description	GeneRatio	BgRatio	p.adjust	geneID	Count
Cellular Processes	Cell growth and death	hsa04216	Ferroptosis	40/150	41/8644	1.40368e-69	ACSL1/ACSL3/ACSL4/ACSL5/ACSL6/ALOX15/ATG5/ATG7/CP/CYBB/FTH1/FTL/FTMT/GCLC/GCLM/GPX4/GSS/HMOX1/LPCAT3/MAP1LC3A/MAP1LC3B/MAP1LC3C/NCOA4/PCBP1/PCBP2/PRNP/SAT1/SAT2/SLC11A2/SLC39A14/SLC39A8/SLC3A2/SLC40A1/SLC7A11/STEAP3/TF/TFRC/TP53/VDAC2/VDAC3	40
Environmental Information Processing	Signal transduction	hsa04068	FoxO signaling pathway	16/150	131/8644	9.81162e-08	ATM/EGFR/HRAS/IL6/KLF2/KRAS/MAPK1/MAPK3/MAPK8/MDM2/NRAS/PRKAA1/PRKAA2/PTEN/TGFB1/TGFBR1	16
Human Diseases	Cancer: overview	hsa05230	Central carbon metabolism in cancer	12/150	70/8644	1.85393e-07	EGFR/G6PD/HRAS/IDH1/KRAS/MAPK1/MAPK3/NRAS/PTEN/SIRT3/SLC1A5/TP53	12
Human Diseases	Cancer: overview	hsa05208	Chemical carcinogenesis - reactive oxygen species	19/150	223/8644	5.55084e-07	AKR1C1/AKR1C2/AKR1C3/ATP5MC3/EGFR/HMOX1/HRAS/KEAP1/KRAS/MAPK1/MAPK3/MAPK8/NFE2L2/NOX1/NOX4/NRAS/PTEN/VDAC2/VDAC3	19
Human Diseases	Endocrine and metabolic disease	hsa04933	AGE-RAGE signaling pathway in diabetic complications	13/150	100/8644	6.95457e-07	CYBB/HRAS/IL6/KRAS/MAPK1/MAPK3/MAPK8/NOX1/NOX4/NRAS/PRKCA/TGFB1/TGFBR1	13
Cellular Processes	Transport and catabolism	hsa04146	Peroxisome	12/150	83/8644	6.95457e-07	ACSL1/ACSL3/ACSL4/ACSL5/ACSL6/AGPS/FAR1/IDH1/PEX12/PEX2/PEX3/PEX6	12
Human Diseases	Cancer: specific types	hsa05225	Hepatocellular carcinoma	16/150	168/8644	1.07729e-06	EGFR/GSK3B/HMOX1/HRAS/KEAP1/KRAS/MAPK1/MAPK3/NFE2L2/NRAS/PRKCA/PTEN/TGFB1/TGFBR1/TP53/TXNRD1	16
Metabolism	Lipid metabolism	hsa00590	Arachidonic acid metabolism	10/150	61/8644	2.50886e-06	AKR1C3/ALOX12/ALOX12B/ALOX15/ALOX15B/ALOX5/ALOXE3/CYP4F8/GPX4/PTGS2	10
Cellular Processes	Transport and catabolism	hsa04140	Autophagy - animal	15/150	165/8644	4.32313e-06	ATG5/ATG7/BECN1/HRAS/KRAS/MAP1LC3A/MAP1LC3B/MAP1LC3C/MAPK1/MAPK3/MAPK8/NRAS/PRKAA1/PRKAA2/PTEN	15
Human Diseases	Cancer: specific types	hsa05210	Colorectal cancer	11/150	86/8644	6.17164e-06	EGFR/GSK3B/HRAS/KRAS/MAPK1/MAPK3/MAPK8/NRAS/TGFB1/TGFBR1/TP53	11
Human Diseases	Cancer: overview	hsa05206	MicroRNAs in cancer	20/150	310/8644	8.35485e-06	ATM/EGFR/HMOX1/HRAS/KRAS/MAPK1/MAPK3/MDM2/MDM4/MIR15A/MIR214/MIR324/MIR375/NRAS/PRKCA/PTEN/PTGS2/SOCS1/TP53/ZEB1	20
Human Diseases	Cancer: specific types	hsa05219	Bladder cancer	8/150	41/8644	8.66136e-06	EGFR/HRAS/KRAS/MAPK1/MAPK3/MDM2/NRAS/TP53	8
Cellular Processes	Cell growth and death	hsa04218	Cellular senescence	14/150	156/8644	9.18195e-06	ATM/HRAS/IL6/KRAS/MAPK1/MAPK3/MDM2/NRAS/PTEN/TGFB1/TGFBR1/TP53/VDAC2/VDAC3	14
Metabolism	Global and overview maps	hsa01212	Fatty acid metabolism	9/150	57/8644	9.18195e-06	ACADSB/ACSL1/ACSL3/ACSL4/ACSL5/ACSL6/ELOVL5/FADS1/FADS2	9
Human Diseases	Cancer: specific types	hsa05214	Glioma	10/150	75/8644	9.37049e-06	EGFR/HRAS/KRAS/MAPK1/MAPK3/MDM2/NRAS/PRKCA/PTEN/TP53	10
Human Diseases	Cancer: specific types	hsa05213	Endometrial cancer	9/150	58/8644	9.37049e-06	EGFR/GSK3B/HRAS/KRAS/MAPK1/MAPK3/NRAS/PTEN/TP53	9
Organismal Systems	Nervous system	hsa04726	Serotonergic synapse	12/150	115/8644	9.70796e-06	ALOX12/ALOX12B/ALOX15/ALOX15B/ALOX5/HRAS/KRAS/MAPK1/MAPK3/NRAS/PRKCA/PTGS2	12
Environmental Information Processing	Signal transduction	hsa04371	Apelin signaling pathway	13/150	139/8644	1.09958e-05	BECN1/HRAS/KLF2/KRAS/MAP1LC3A/MAP1LC3B/MAP1LC3C/MAPK1/MAPK3/NRAS/PRKAA1/PRKAA2/TGFBR1	13
Human Diseases	Cancer: specific types	hsa05215	Prostate cancer	11/150	97/8644	1.12154e-05	EGFR/GSK3B/HRAS/KRAS/MAPK1/MAPK3/MDM2/NRAS/PTEN/TP53/ZEB1	11
Human Diseases	Drug resistance: antineoplastic	hsa01521	EGFR tyrosine kinase inhibitor resistance	10/150	79/8644	1.22776e-05	EGFR/GSK3B/HRAS/IL6/KRAS/MAPK1/MAPK3/NRAS/PRKCA/PTEN	10
Human Diseases	Neurodegenerative disease	hsa05010	Alzheimer disease	21/150	384/8644	3.22676e-05	ATP5MC3/BECN1/CYBB/GSK3B/HRAS/IL6/KRAS/MAPK1/MAPK3/MAPK8/NOX1/NOX4/NRAS/PTGS2/SLC11A2/SLC39A14/SLC39A7/SLC39A8/SNCA/VDAC2/VDAC3	21
Human Diseases	Cancer: specific types	hsa05216	Thyroid cancer	7/150	37/8644	3.22676e-05	HRAS/KRAS/MAPK1/MAPK3/NCOA4/NRAS/TP53	7
Human Diseases	Cancer: specific types	hsa05218	Melanoma	9/150	72/8644	4.23758e-05	EGFR/HRAS/KRAS/MAPK1/MAPK3/MDM2/NRAS/PTEN/TP53	9
Metabolism	Metabolism of other amino acids	hsa00480	Glutathione metabolism	8/150	57/8644	5.92279e-05	CHAC1/G6PD/GCLC/GCLM/GPX4/GSS/IDH1/PGD	8
Human Diseases	Cancer: specific types	hsa05220	Chronic myeloid leukemia	9/150	76/8644	6.1518e-05	HRAS/KRAS/MAPK1/MAPK3/MDM2/NRAS/TGFB1/TGFBR1/TP53	9
Human Diseases	Infectious disease: viral	hsa05167	Kaposi sarcoma-associated herpesvirus infection	14/150	194/8644	6.3213e-05	BECN1/GSK3B/HRAS/IL6/KRAS/MAP1LC3A/MAP1LC3B/MAP1LC3C/MAPK1/MAPK3/MAPK8/NRAS/PTGS2/TP53	14
Human Diseases	Neurodegenerative disease	hsa05022	Pathways of neurodegeneration - multiple diseases	23/150	476/8644	6.55386e-05	ATP5MC3/BECN1/CYBB/GRIA3/GSK3B/HRAS/IL6/KRAS/MAP1LC3A/MAP1LC3B/MAP1LC3C/MAPK1/MAPK3/MAPK8/NOX1/NOX4/NRAS/PRKCA/PRNP/PTGS2/SNCA/VDAC2/VDAC3	23
Environmental Information Processing	Signal transduction	hsa04370	VEGF signaling pathway	8/150	59/8644	6.61593e-05	HRAS/HSPB1/KRAS/MAPK1/MAPK3/NRAS/PRKCA/PTGS2	8
Metabolism	Lipid metabolism	hsa00061	Fatty acid biosynthesis	5/150	18/8644	9.38736e-05	ACSL1/ACSL3/ACSL4/ACSL5/ACSL6	5
Environmental Information Processing	Signal transduction	hsa04012	ErbB signaling pathway	9/150	85/8644	0.000129749	EGFR/GSK3B/HRAS/KRAS/MAPK1/MAPK3/MAPK8/NRAS/PRKCA	9
Environmental Information Processing	Signal transduction	hsa04066	HIF-1 signaling pathway	10/150	109/8644	0.00015032	CYBB/EGFR/HMOX1/IFNG/IL6/MAPK1/MAPK3/PRKCA/TF/TFRC	10
Cellular Processes	Cell growth and death	hsa04217	Necroptosis	12/150	159/8644	0.000152606	ALOX15/CHMP5/CHMP6/CYBB/FTH1/FTL/IFNG/MAPK8/SMPD1/TNFAIP3/VDAC2/VDAC3	12
Organismal Systems	Immune system	hsa04621	NOD-like receptor signaling pathway	13/150	186/8644	0.000152606	ATG5/CYBB/IL6/MAP1LC3A/MAP1LC3B/MAP1LC3C/MAPK1/MAPK3/MAPK8/STING1/TNFAIP3/VDAC2/VDAC3	13
Human Diseases	Cardiovascular disease	hsa05417	Lipid and atherosclerosis	14/150	215/8644	0.000154647	CYBB/GSK3B/HRAS/IL6/KRAS/MAPK1/MAPK3/MAPK8/MIB1/NFE2L2/NOX1/NRAS/PRKCA/TP53	14
Organismal Systems	Immune system	hsa04664	Fc epsilon RI signaling pathway	8/150	68/8644	0.000154647	ALOX5/HRAS/KRAS/MAPK1/MAPK3/MAPK8/NRAS/PRKCA	8
Human Diseases	Cancer: overview	hsa05235	PD-L1 expression and PD-1 checkpoint pathway in cancer	9/150	89/8644	0.000156164	EGFR/HRAS/IFNG/KRAS/MAPK1/MAPK3/NRAS/PTEN/PTPN6	9
Human Diseases	Infectious disease: viral	hsa05161	Hepatitis B	12/150	162/8644	0.000156164	HRAS/IL6/KRAS/MAPK1/MAPK3/MAPK8/NRAS/PRKCA/TGFB1/TGFBR1/TP53/VDAC3	12
Organismal Systems	Endocrine system	hsa04920	Adipocytokine signaling pathway	8/150	69/8644	0.000156164	ACSL1/ACSL3/ACSL4/ACSL5/ACSL6/MAPK8/PRKAA1/PRKAA2	8
Human Diseases	Infectious disease: bacterial	hsa05131	Shigellosis	15/150	247/8644	0.000156164	ATG5/ATM/BECN1/CGAS/EGFR/GSK3B/MAP1LC3A/MAP1LC3B/MAP1LC3C/MAPK1/MAPK3/MAPK8/MDM2/STING1/TP53	15
Organismal Systems	Endocrine system	hsa04910	Insulin signaling pathway	11/150	137/8644	0.000156546	GSK3B/HRAS/KRAS/MAPK1/MAPK3/MAPK8/NRAS/PHKG2/PRKAA1/PRKAA2/SOCS1	11
Organismal Systems	Endocrine system	hsa04917	Prolactin signaling pathway	8/150	70/8644	0.000163734	GSK3B/HRAS/KRAS/MAPK1/MAPK3/MAPK8/NRAS/SOCS1	8
Metabolism	Amino acid metabolism	hsa00270	Cysteine and methionine metabolism	7/150	52/8644	0.000176662	CBS/CDO1/CTH/GCLC/GCLM/GOT1/GSS	7
Human Diseases	Infectious disease: viral	hsa05166	Human T-cell leukemia virus 1 infection	14/150	222/8644	0.000176913	ATM/HRAS/IL6/KRAS/MAPK1/MAPK3/MAPK8/NRAS/PTEN/TGFB1/TGFBR1/TP53/VDAC2/VDAC3	14
Human Diseases	Cancer: specific types	hsa05223	Non-small cell lung cancer	8/150	72/8644	0.000187859	EGFR/HRAS/KRAS/MAPK1/MAPK3/NRAS/PRKCA/TP53	8
Organismal Systems	Immune system	hsa04657	IL-17 signaling pathway	9/150	94/8644	0.000191932	ELAVL1/GSK3B/IFNG/IL6/MAPK1/MAPK3/MAPK8/PTGS2/TNFAIP3	9
Human Diseases	Infectious disease: viral	hsa05163	Human cytomegalovirus infection	14/150	225/8644	0.000191932	CGAS/EGFR/GSK3B/HRAS/IL6/KRAS/MAPK1/MAPK3/MDM2/NRAS/PRKCA/PTGS2/STING1/TP53	14
Cellular Processes	Cell growth and death	hsa04115	p53 signaling pathway	8/150	74/8644	0.000215069	AIFM2/ATM/CD82/MDM2/MDM4/PTEN/STEAP3/TP53	8
Environmental Information Processing	Signal transduction	hsa04071	Sphingolipid signaling pathway	10/150	121/8644	0.000241245	HRAS/KRAS/MAPK1/MAPK3/MAPK8/NRAS/PRKCA/PTEN/SMPD1/TP53	10
Human Diseases	Cancer: specific types	hsa05212	Pancreatic cancer	8/150	76/8644	0.000245699	EGFR/KRAS/MAPK1/MAPK3/MAPK8/TGFB1/TGFBR1/TP53	8
Human Diseases	Drug resistance: antineoplastic	hsa01522	Endocrine resistance	9/150	98/8644	0.000245699	EGFR/HRAS/KRAS/MAPK1/MAPK3/MAPK8/MDM2/NRAS/TP53	9
Cellular Processes	Transport and catabolism	hsa04137	Mitophagy - animal	9/150	103/8644	0.000356909	BECN1/HRAS/KRAS/MAP1LC3A/MAP1LC3B/MAP1LC3C/MAPK8/NRAS/TP53	9
Organismal Systems	Nervous system	hsa04730	Long-term depression	7/150	60/8644	0.000366833	GRIA3/HRAS/KRAS/MAPK1/MAPK3/NRAS/PRKCA	7
Organismal Systems	Immune system	hsa04625	C-type lectin receptor signaling pathway	9/150	104/8644	0.000370286	HRAS/IL6/KRAS/MAPK1/MAPK3/MAPK8/MDM2/NRAS/PTGS2	9
Organismal Systems	Endocrine system	hsa04926	Relaxin signaling pathway	10/150	129/8644	0.000370286	EGFR/HRAS/KRAS/MAPK1/MAPK3/MAPK8/NRAS/PRKCA/TGFB1/TGFBR1	10
Environmental Information Processing	Signal transduction	hsa04150	mTOR signaling pathway	11/150	156/8644	0.000377294	GSK3B/HRAS/KRAS/MAPK1/MAPK3/NRAS/PRKAA1/PRKAA2/PRKCA/PTEN/SLC3A2	11
Metabolism	Lipid metabolism	hsa00071	Fatty acid degradation	6/150	43/8644	0.000410069	ACADSB/ACSL1/ACSL3/ACSL4/ACSL5/ACSL6	6
Environmental Information Processing	Signal transduction	hsa04350	TGF-beta signaling pathway	9/150	108/8644	0.000462402	ACVR1B/IFNG/MAPK1/MAPK3/SMAD7/TF/TFRC/TGFB1/TGFBR1	9
Human Diseases	Cardiovascular disease	hsa05418	Fluid shear stress and atherosclerosis	10/150	139/8644	0.000644207	HMOX1/IFNG/KEAP1/KLF2/MAPK8/NFE2L2/NOX1/PRKAA1/PRKAA2/TP53	10
Organismal Systems	Endocrine system	hsa04912	GnRH signaling pathway	8/150	93/8644	0.000877077	EGFR/HRAS/KRAS/MAPK1/MAPK3/MAPK8/NRAS/PRKCA	8
Organismal Systems	Endocrine system	hsa04935	Growth hormone synthesis, secretion and action	9/150	120/8644	0.000984467	GSK3B/HRAS/KRAS/MAPK1/MAPK3/MAPK8/NRAS/PRKCA/SOCS1	9
NA	NA	hsa01210	2-Oxocarboxylic acid metabolism	5/150	33/8644	0.000998159	ACO1/CS/DLD/GOT1/IDH1	5
Organismal Systems	Immune system	hsa04660	T cell receptor signaling pathway	9/150	121/8644	0.000998159	GSK3B/HRAS/IFNG/KRAS/MAPK1/MAPK3/MAPK8/NRAS/PTPN6	9
Organismal Systems	Endocrine system	hsa04919	Thyroid hormone signaling pathway	9/150	121/8644	0.000998159	GSK3B/HRAS/KRAS/MAPK1/MAPK3/MDM2/NRAS/PRKCA/TP53	9
Human Diseases	Cancer: specific types	hsa05226	Gastric cancer	10/150	149/8644	0.00103213	EGFR/GSK3B/HRAS/KRAS/MAPK1/MAPK3/NRAS/TGFB1/TGFBR1/TP53	10
Human Diseases	Cancer: overview	hsa05231	Choline metabolism in cancer	8/150	98/8644	0.00114364	EGFR/HRAS/KRAS/MAPK1/MAPK3/MAPK8/NRAS/PRKCA	8
Organismal Systems	Endocrine system	hsa04921	Oxytocin signaling pathway	10/150	154/8644	0.0013065	EGFR/HRAS/KRAS/MAPK1/MAPK3/NRAS/PRKAA1/PRKAA2/PRKCA/PTGS2	10
Human Diseases	Infectious disease: parasitic	hsa05140	Leishmaniasis	7/150	77/8644	0.00138653	CYBB/IFNG/MAPK1/MAPK3/PTGS2/PTPN6/TGFB1	7
Organismal Systems	Digestive system	hsa04978	Mineral absorption	6/150	60/8644	0.00217671	FTH1/FTL/HMOX1/SLC11A2/SLC40A1/TF	6
Organismal Systems	Immune system	hsa04662	B cell receptor signaling pathway	7/150	84/8644	0.00229226	GSK3B/HRAS/KRAS/MAPK1/MAPK3/NRAS/PTPN6	7
Organismal Systems	Aging	hsa04213	Longevity regulating pathway - multiple species	6/150	61/8644	0.00231209	ATG5/HRAS/KRAS/NRAS/PRKAA1/PRKAA2	6
Human Diseases	Cardiovascular disease	hsa05415	Diabetic cardiomyopathy	11/150	203/8644	0.00286875	ATP5MC3/CYBB/G6PD/GSK3B/MAPK8/PRKCA/PTEN/TGFB1/TGFBR1/VDAC2/VDAC3	11
Cellular Processes	Cellular community - eukaryotes	hsa04540	Gap junction	7/150	88/8644	0.00286875	EGFR/HRAS/KRAS/MAPK1/MAPK3/NRAS/PRKCA	7
Organismal Systems	Endocrine system	hsa04929	GnRH secretion	6/150	64/8644	0.00286875	HRAS/KRAS/MAPK1/MAPK3/NRAS/PRKCA	6
Human Diseases	Cancer: overview	hsa05205	Proteoglycans in cancer	11/150	205/8644	0.00298514	EGFR/HRAS/KRAS/MAPK1/MAPK3/MDM2/NRAS/PRKCA/PTPN6/TGFB1/TP53	11
Organismal Systems	Aging	hsa04211	Longevity regulating pathway	7/150	89/8644	0.00298514	ATG5/HRAS/KRAS/NRAS/PRKAA1/PRKAA2/TP53	7
Human Diseases	Cancer: specific types	hsa05224	Breast cancer	9/150	147/8644	0.00344163	EGFR/GSK3B/HRAS/KRAS/MAPK1/MAPK3/NRAS/PTEN/TP53	9
Organismal Systems	Nervous system	hsa04720	Long-term potentiation	6/150	67/8644	0.0034692	HRAS/KRAS/MAPK1/MAPK3/NRAS/PRKCA	6
Organismal Systems	Nervous system	hsa04722	Neurotrophin signaling pathway	8/150	119/8644	0.00349827	GSK3B/HRAS/KRAS/MAPK1/MAPK3/MAPK8/NRAS/TP53	8
Human Diseases	Cancer: specific types	hsa05211	Renal cell carcinoma	6/150	69/8644	0.00394818	HRAS/KRAS/MAPK1/MAPK3/NRAS/TGFB1	6
Environmental Information Processing	Signal transduction	hsa04151	PI3K-Akt signaling pathway	15/150	359/8644	0.0044881	EGFR/GSK3B/HRAS/IL6/KRAS/MAPK1/MAPK3/MDM2/MYB/NRAS/PRKAA1/PRKAA2/PRKCA/PTEN/TP53	15
Human Diseases	Infectious disease: viral	hsa05160	Hepatitis C	9/150	158/8644	0.00530733	EGFR/GSK3B/HRAS/IFNG/KRAS/MAPK1/MAPK3/NRAS/TP53	9
Metabolism	Carbohydrate metabolism	hsa00020	Citrate cycle (TCA cycle)	4/150	30/8644	0.00530733	ACO1/CS/DLD/IDH1	4
Organismal Systems	Endocrine system	hsa04916	Melanogenesis	7/150	101/8644	0.00566129	GSK3B/HRAS/KRAS/MAPK1/MAPK3/NRAS/PRKCA	7
Metabolism	Global and overview maps	hsa01230	Biosynthesis of amino acids	6/150	75/8644	0.00566129	ACO1/CBS/CS/CTH/GOT1/IDH1	6
Organismal Systems	Endocrine system	hsa03320	PPAR signaling pathway	6/150	75/8644	0.00566129	ACSL1/ACSL3/ACSL4/ACSL5/ACSL6/FADS2	6
Human Diseases	Infectious disease: parasitic	hsa05142	Chagas disease	7/150	102/8644	0.00578754	IFNG/IL6/MAPK1/MAPK3/MAPK8/TGFB1/TGFBR1	7
Organismal Systems	Immune system	hsa04650	Natural killer cell mediated cytotoxicity	8/150	132/8644	0.00609726	HRAS/IFNG/KRAS/MAPK1/MAPK3/NRAS/PRKCA/PTPN6	8
Human Diseases	Neurodegenerative disease	hsa05012	Parkinson disease	12/150	266/8644	0.00657201	ATP5MC3/KEAP1/MAPK8/NFE2L2/SLC11A2/SLC39A14/SLC39A7/SLC39A8/SNCA/TP53/VDAC2/VDAC3	12
Organismal Systems	Environmental adaptation	hsa04714	Thermogenesis	11/150	232/8644	0.00671854	ACSL1/ACSL3/ACSL4/ACSL5/ACSL6/ATP5MC3/HRAS/KRAS/NRAS/PRKAA1/PRKAA2	11
Organismal Systems	Development and regeneration	hsa04380	Osteoclast differentiation	8/150	135/8644	0.00678766	IFNG/MAPK1/MAPK3/MAPK8/NOX1/SOCS1/TGFB1/TGFBR1	8
Cellular Processes	Cell growth and death	hsa04210	Apoptosis	8/150	136/8644	0.00702996	ATM/HRAS/KRAS/MAPK1/MAPK3/MAPK8/NRAS/TP53	8
Organismal Systems	Immune system	hsa04659	Th17 cell differentiation	7/150	108/8644	0.00749467	IFNG/IL6/MAPK1/MAPK3/MAPK8/TGFB1/TGFBR1	7
Human Diseases	Infectious disease: parasitic	hsa05145	Toxoplasmosis	7/150	111/8644	0.00865062	ALOX5/IFNG/MAPK1/MAPK3/MAPK8/SOCS1/TGFB1	7
Cellular Processes	Cellular community - eukaryotes	hsa04550	Signaling pathways regulating pluripotency of stem cells	8/150	143/8644	0.00928397	ACVR1B/GSK3B/HRAS/KRAS/LIFR/MAPK1/MAPK3/NRAS	8
Organismal Systems	Excretory system	hsa04960	Aldosterone-regulated sodium reabsorption	4/150	37/8644	0.0100509	KRAS/MAPK1/MAPK3/PRKCA	4
Human Diseases	Infectious disease: viral	hsa05170	Human immunodeficiency virus 1 infection	10/150	212/8644	0.0101033	ATM/CGAS/HRAS/KRAS/MAPK1/MAPK3/MAPK8/NRAS/PRKCA/STING1	10
Metabolism	Global and overview maps	hsa01200	Carbon metabolism	7/150	115/8644	0.0101033	ACO1/CS/DLD/G6PD/GOT1/IDH1/PGD	7
Environmental Information Processing	Signal transduction	hsa04072	Phospholipase D signaling pathway	8/150	148/8644	0.0109795	AGPAT3/EGFR/HRAS/KRAS/MAPK1/MAPK3/NRAS/PRKCA	8
Human Diseases	Cancer: specific types	hsa05221	Acute myeloid leukemia	5/150	67/8644	0.015643	HRAS/KRAS/MAPK1/MAPK3/NRAS	5
Environmental Information Processing	Signal transduction	hsa04010	MAPK signaling pathway	12/150	301/8644	0.015643	EGFR/HRAS/HSPB1/KRAS/MAPK1/MAPK3/MAPK8/NRAS/PRKCA/TGFB1/TGFBR1/TP53	12
Human Diseases	Infectious disease: viral	hsa05171	Coronavirus disease - COVID-19	10/150	232/8644	0.0180747	CGAS/CYBB/EGFR/IL6/MAPK1/MAPK3/MAPK8/PRKCA/RPL8/STING1	10
Human Diseases	Endocrine and metabolic disease	hsa04930	Type II diabetes mellitus	4/150	46/8644	0.0205108	MAPK1/MAPK3/MAPK8/SOCS1	4
Human Diseases	Drug resistance: antineoplastic	hsa01524	Platinum drug resistance	5/150	73/8644	0.021579	ATM/MAPK1/MAPK3/MDM2/TP53	5
Metabolism	Lipid metabolism	hsa01040	Biosynthesis of unsaturated fatty acids	3/150	27/8644	0.0273576	ELOVL5/FADS1/FADS2	3
Human Diseases	Endocrine and metabolic disease	hsa04931	Insulin resistance	6/150	108/8644	0.0273576	GSK3B/IL6/MAPK8/PRKAA1/PRKAA2/PTEN	6
Human Diseases	Infectious disease: viral	hsa05165	Human papillomavirus infection	12/150	331/8644	0.0302424	ATM/EGFR/GSK3B/HRAS/KRAS/MAPK1/MAPK3/MDM2/NRAS/PTEN/PTGS2/TP53	12
Organismal Systems	Nervous system	hsa04725	Cholinergic synapse	6/150	113/8644	0.0330489	HRAS/KRAS/MAPK1/MAPK3/NRAS/PRKCA	6
Environmental Information Processing	Signal transduction	hsa04668	TNF signaling pathway	6/150	114/8644	0.0340816	IL6/MAPK1/MAPK3/MAPK8/PTGS2/TNFAIP3	6
Metabolism	Carbohydrate metabolism	hsa00630	Glyoxylate and dicarboxylate metabolism	3/150	30/8644	0.0350699	ACO1/CS/DLD	3
Cellular Processes	Transport and catabolism	hsa04136	Autophagy - other	3/150	32/8644	0.0414018	ATG5/ATG7/BECN1	3
NA	NA	hsa04148	Efferocytosis	7/150	156/8644	0.0437214	ALOX15/ALOX5/MAPK1/MAPK3/PTGS2/PTPN6/TGFB1	7
Human Diseases	Cancer: overview	hsa05202	Transcriptional misregulation in cancer	8/150	193/8644	0.0439681	ATM/GRIA3/IL6/MDM2/MLLT1/MYCN/TP53/ZEB1	8
Human Diseases	Neurodegenerative disease	hsa05020	Prion disease	10/150	272/8644	0.0455046	ATP5MC3/CYBB/GSK3B/IL6/MAPK1/MAPK3/MAPK8/PRNP/VDAC2/VDAC3	10
Cellular Processes	Cellular community - eukaryotes	hsa04520	Adherens junction	5/150	93/8644	0.0513043	EGFR/MAPK1/MAPK3/PTPN6/TGFBR1	5
Cellular Processes	Cellular community - eukaryotes	hsa04510	Focal adhesion	8/150	203/8644	0.0559931	EGFR/GSK3B/HRAS/MAPK1/MAPK3/MAPK8/PRKCA/PTEN	8
Environmental Information Processing	Signal transduction	hsa04630	JAK-STAT signaling pathway	7/150	166/8644	0.0564685	EGFR/HRAS/IFNG/IL6/LIFR/PTPN6/SOCS1	7
Human Diseases	Cancer: overview	hsa05203	Viral carcinogenesis	8/150	204/8644	0.0564685	HRAS/KRAS/MAPK1/MAPK3/MDM2/NRAS/TP53/VDAC3	8
Human Diseases	Infectious disease: parasitic	hsa05143	African trypanosomiasis	3/150	37/8644	0.0567926	IFNG/IL6/PRKCA	3
Metabolism	Amino acid metabolism	hsa00260	Glycine, serine and threonine metabolism	3/150	40/8644	0.0679799	CBS/CTH/DLD	3
Organismal Systems	Endocrine system	hsa04915	Estrogen signaling pathway	6/150	137/8644	0.0679799	EGFR/HRAS/KRAS/MAPK1/MAPK3/NRAS	6
Organismal Systems	Endocrine system	hsa04914	Progesterone-mediated oocyte maturation	5/150	102/8644	0.0679799	CPEB1/KRAS/MAPK1/MAPK3/MAPK8	5
Human Diseases	Infectious disease: parasitic	hsa05146	Amoebiasis	5/150	102/8644	0.0679799	HSPB1/IFNG/IL6/PRKCA/TGFB1	5
Metabolism	Metabolism of other amino acids	hsa00450	Selenocompound metabolism	2/150	17/8644	0.0722357	CTH/TXNRD1	2
Human Diseases	Endocrine and metabolic disease	hsa04936	Alcoholic liver disease	6/150	142/8644	0.0771104	GSK3B/IL6/MAPK8/NOX4/PRKAA1/PRKAA2	6
Human Diseases	Neurodegenerative disease	hsa05017	Spinocerebellar ataxia	6/150	143/8644	0.0787453	BECN1/GRIA3/MAPK8/PRKCA/VDAC2/VDAC3	6
Organismal Systems	Development and regeneration	hsa04360	Axon guidance	7/150	182/8644	0.0800469	GSK3B/HRAS/KRAS/MAPK1/MAPK3/NRAS/PRKCA	7
Human Diseases	Infectious disease: bacterial	hsa05133	Pertussis	4/150	76/8644	0.0871668	IL6/MAPK1/MAPK3/MAPK8	4
Organismal Systems	Nervous system	hsa04723	Retrograde endocannabinoid signaling	6/150	148/8644	0.0885145	GRIA3/MAPK1/MAPK3/MAPK8/PRKCA/PTGS2	6
